# Supplementary material for: Single-cell transcriptomics defines an improved, validated monoculture protocol for differentiation of human iPSC to microglia
Source: Sci Rep. 2022 Nov 14;12:19454. doi: 10.1038/s41598-022-23477-2 (PMC9663826; doi:10.1038/s41598-022-23477-2)
Supplement: Supplementary file 2 — Supplementary Tables. [file 41598_2022_23477_MOESM2_ESM.xlsx]

## Sheet: S1
Supplementary Table 1
Cell Lines used in this study
Line	Sex	Age	Bank	Paper	Site Used	Experiment
KOLF2.1S	Male	55-59	HipSci		Oxford	All Experiments
SFC841-03-01	Male	35-39	EBiSC	Dafinca et al 2016	Oxford	Reproducibility confirmation
SFC856-03-04	Female	75-79	EBiSC	Haenseler et al 2017	Oxford	Reproducibility confirmation
eojr_2	Male		HipSci		Wellcome Sanger Institute	Cross site validation
sehp_2	Female	25-29	HipSci		Wellcome Sanger Institute	Cross site validation
tolg_4	Male	70-74	HipSci		Wellcome Sanger Institute	Cross site validation
uoxz_4	Female		HipSci		Wellcome Sanger Institute	Cross site validation
hegp_3	Female		HipSci		Wellcome Sanger Institute	Cross site validation
iezw_2	Female	55-59	HipSci		Wellcome Sanger Institute	Cross site validation
lizq_3	Female		HipSci		Wellcome Sanger Institute	Cross site validation
ueah_4	Male		HipSci		Wellcome Sanger Institute	Cross site validation
veku_2	Male		HipSci		Wellcome Sanger Institute	Cross site validation
xojn_3	Female	50-54	HipSci		Wellcome Sanger Institute	Cross site validation
aevs_1	Male		HipSci		Wellcome Sanger Institute	Cross site validation
aowh_2	Female	65-69	HipSci		Wellcome Sanger Institute	Cross site validation
hehd_1	Female	60-64	HipSci		Wellcome Sanger Institute	Cross site validation
qolg_1	Male	35-39	HipSci		Wellcome Sanger Institute	Cross site validation
woci_1	Female	40-44	HipSci		Wellcome Sanger Institute	Cross site validation
zaie_5	Female	70-74	HipSci		Wellcome Sanger Institute	Cross site validation
coxy_33	Male		HipSci		Wellcome Sanger Institute	Cross site validation
letw_1	Male	70-74	HipSci		Wellcome Sanger Institute	Cross site validation
peoj_1	Female	55-59	HipSci		Wellcome Sanger Institute	Cross site validation

## Sheet: S2
Supplementary Table 2
Reagents used for culturing iPSC, Embryoid Bodies, and microglia
Reagent	Supplier	Catalogue Number	Note
RPMI ATCC	Gibco	A1049101
ADMEM/F12	Life Technologies	12634-010
Glutamax	Life Technologies	35050-061
HEPES	Sigma	H0887
Ascorbic Acid	Sigma	A8960
Heparin	Stem Cell Technologies	7980
FGF-2	Miltenyi Biotech	130-093-842
TGFB1	Biolegend	781804	For iPSC culture
TGFB1	Peprotech	100-21C-250ug	For microglia medium
SCF	Miltenyi Biotech	130-096-695
BMP4	Invitrogen	PHC9531
VEGF	Gibco	PHC9391
X-VIVO 15	Lonza	BE02-060F
IL-3	Gibco	PHC0033
M-CSF	Invitrogen	PHC9501
β-mercaptoethanol	Life Technologies	31350-010
N-2 Supplement	Life Technologies	17502-048
IL-34	Peprotech	200-34
GM-CSF	Life Technologies	PHC2013
CD200	Biolegend	770002
CX3CL1	Biolegend	583402
FBS	Merck	F9665
Fibronectin	Sigma	F0895
Geltrex	Life Technologies	A1413302
Y-27632 Rock inhibitor	Abcam	ab120129
Essential-8 medium	Gibco	A1517001
vitronectin	Gibco	A14700
Y-27632 Rock inhibitor	Stem Cell Technologies	72304

## Sheet: S3
Supplementary Table 3
Media composition for iPSC, Embryoid Bodies and differentiation to microglia precursors
iPSC Maintainance Medium (OxE8)
Reagent	Concentration
ADMEM/F12	1x
Glutamax	1x
Heparin	0.1ug/mL
Ascorbic Acid	0.22mM
HEPES	15mM
FGF-2	100ng/mL
TGF-β1	2ng/mL
Embryoid Body (EB) Medium
Reagent	Concentration
OxE8	1x
BMP4	50ng/mL
VEGF	50ng/mL
SCF	20ng/mL
Differentiation to macrophage/microglia precursors ('Factory') Medium
Reagent	Concentration
X-VIVO 15	500mL
Glutamax	1x
β-mercaptoethanol	50μM
M-CSF	100ng/mL
IL-3	25ng/mL

## Sheet: S4
Supplementary Table 4
Microglia Media compositions used in this manuscript
Media Number	Experiment	Previously Published	Name	Base Media	Glutamax (2mM)	IL-34 (100ng/ml)	TGFB1	M-CSF (25ng/ml)	GM-CSF (10ng/ml)	CD200 (100ng/ml d10+)	CX3CL1 (100ng/ml d10+)	2-mercaptoethanol (50uM)	N2 (1x)	FBS (10% v/v)
1	Initial triage		I	ADMEM/F12	+	+
2			MG	ADMEM/F12	+			+	+
3			IG	ADMEM/F12	+	+			+
4			IGB	ADMEM/F12	+	+			+			+
5			IGN	ADMEM/F12	+	+			+				+
6			IBN	ADMEM/F12	+	+						+	+
7		Haenseler et al 2017	IGBN	ADMEM/F12	+	+			+			+	+
8			MGBN	ADMEM/F12	+			+	+			+	+
9			IMGBN	ADMEM/F12	+	+		+	+			+	+
10			ITG	ADMEM/F12	+	+	25ng/ml		+
11			ITGC	ADMEM/F12	+	+	25ng/ml		+	+	+
12			ITGBN	ADMEM/F12	+	+	25ng/ml		+			+	+
13			ITGCBN	ADMEM/F12	+	+	25ng/ml		+	+	+	+	+
14		McQuade et al 2018	ITMCBN	ADMEM/F12	+	+	25ng/ml	+		+	+	+	+
15		Brownjohn et al 2018	IGF	RPMI	+	+			+					+
16		Reich et al 2021	ITM	RPMI ATCC		+	50ng/ml	+
17	Single Cell RNAseq		ITGBN	ADMEM/F12	+	+	50ng/ml		+			+	+
18			IMBN	ADMEM/F12	+	+		+				+	+
19			ITM RPMI	RPMI ATCC	+	+	50ng/ml	+
20			ITM ADMEM	ADMEM/F12	+	+	50ng/ml	+
21	Final Medium		ITMG	ADMEM/F12	+	+	50ng/ml	+	+

## Sheet: S5
Supplementary Table 5
Primers for qPCR
Microglial/Perivascular Macrophage Panel
Gene Name	Primer Name	Sequence 5'-3'	Source
C1QA	C1QA_F	GTGACACATGCTCTAAGAAG	Haenseler et al 2017
	C1QA_R	GACTCTTAAGCACTGGATTG
CD163	CD163_F	AGGCCATTCTGAGCCACACT	NCBI PrimerBLAST
	CD163_R	TCAAGGTATCTTAAAGGCTCACTGG
CD200R1	CD200-F	TGGGATTCATTTGGTTGTTG	NCBI PrimerBLAST
	CD200-R	CAACTGGAGTAGATTCTGTTTTATTCA
COLEC12	COLEC12_F	TGAAAGACGACTTCGCAGAGG	NCBI PrimerBLAST
	COLEC12_R	CCTTCCTGAATACCAAACCGC
CSF1R	CSF1R_F	TCCAAAACACGGGGACCTATC	NCBI PrimerBLAST
	CSF1R_R	CGGGCAGGGTCTTTGACATA
CX3CR1	Cx3CR1_F	TGACTGGCAGATCCAGAGGTT	NCBI PrimerBLAST
	Cx3CR1_R	TTCTGTCACTGATTCAGGGAACTG
F13A1	F13A1_F	GGGCAGTCTTTCTATGTGCAG	NCBI PrimerBLAST
	F13A1_R	TGTGGGTAGCGACCAATGAC
GAS6	GAS6_F	CGAAGAAACTCAAGAAGCAG	Haenseler et al 2017
	GAS6_R	AGACCTTGATCTCCATTAGG
GPR34	GPR34_F	GAAGACAATGAGAAGTCATACC	Haenseler et al 2017
	GPR34_R	TGTTGCTGAGAAGTTTTGTG
IL1b	IL1b_F	ATGATGGCTTATTACAGTGGCAA	NCBI PrimerBLAST
	IL1b_R	GTCGGAGATTCGTAGCTGGA
IL8	IL8_F	ACTGAGAGTGATTGAGAGTGGAC	NCBI PrimerBLAST
	IL8_R	AACCCTCTGCACCCAGTTTTC
LYVE1	LYVE1_F	TAGGCTGCTGGGACTAAGTTTG	NCBI PrimerBLAST
	LYVE1_R	AACCCAGCCATAGCTGCAAGT
MERTK	MERTK_F	AGGACTTCCTCACTTTACTAAG	Haenseler et al 2017
	MERTK_R	TGAACCCAGAAAATGTTGAC
OLFML3	OLFML3_F	TAGCTGCTTTAGAGGAACGG	NCBI PrimerBLAST
	OLFML3_R	CTTGTTCTTGAAGTCCCGCAG
P2RY12	P2RY12_F	AAGAGCACTCAAGACTTTAC	Haenseler et al 2017
	P2RY12_R	GGGTTTGAATGTATCCAGTAAG
PROS1	PROS1_F	AAAGATGTGGATGAATGCTC	Haenseler et al 2017
	PROS1_R	TCACATTCAAAATCTCCTGG
TGFB1	TGFB1_F	CAATTCCTGGCGATACCTCAG	NCBI PrimerBLAST
	TGFB1_R	GCACAACTCCGGTGACATCAA
TMEM119	TMEM119Rspan	AGTCCTGTACGCCAAGGAAC	Haenseler et al 2017
	TMEM119Rspan	GCAGCAACAGAAGGATGAGG
TNF	TNF_F	GAGGCCAAGCCCTGGTATG	NCBI PrimerBLAST
	TNF_R	CGGGCCGATTGATCTCAGC
TREM2	TREM2_F	TCTGAGAGCTTCGAGGATGC	Haenseler et al 2017
	TREM2_R	GGGGATTTCTCCTTCAAGA
Housekeeper Panel
Gene Name	Primer Name	Sequence 5'-3'	Source
UBE4a	UBE4a_F	TAGCCGCTCATTCCGATCAC	Stocker et al 2017
	UBE4a_R	GGGATGCCATTCCCGCTTT
ENOX2	ENOX2_F	TCATTGTGGAAGTTTTCGAGCA	Stocker et al 2017
	ENOX2_R	TGCGGTAACCAGACAGATACA
RNF20	RNF20_F	TTATCCCGGAAGCTAAACAGTGG	Stocker et al 2017
	RNF20_R	GTAGCCTCATATTCTCCTGTGC
SCLY	SCLY_F	ACTATAATGCAACGACTCCCCT	Stocker et al 2017
	SCLY_R	CTTCCTGCTGAATACGGGCTG
UBE2DE	UBE2DE_F	CAGTCCCTATCAGGGTGGAGT	Stocker et al 2017
	UBE2DE_R	AAGGGGTAATCTGTTGGGAAATG
PRDM4	PRDM4_F	CACCTCCACAGTACATCCACC	Stocker et al 2017
	PRDM4_R	TGATAGGGATCTAGTGCTGAAGG
VIPAR	VIPAR_F	GGGAGACCCAAAGGGGAGTAT	NCBI PrimerBlast
	VIPAR_R	GGAGCGGAATCTCTCTAGTGAG
ERCC6	ERCC6_F	TCACGTCATGTACGACATCCC	Stocker et al 2017
	ERCC6_R	GTGGCAGCTTGAGGGCTAAG

## Sheet: S6
Supplementary Table 6
Identification of perivascular macrophage markers from 10X mouse brain data - marker genes used in qPCR in bold
Microglia vs perivascular macrophages - higher in microglia						Microglia vs perivascular macrophages - higher in perivascular macrophages						Microglia vs macrophages/monocytes - higher in microglia						Microglia vs macrophages/monocytes - higher in macrophages/monocytes
gene	p_val	avg_logFC	pct.1	pct.2	p_val_adj	gene	p_val	avg_logFC	pct.1	pct.2	p_val_adj	gene	p_val	avg_logFC	pct.1	pct.2	p_val_adj	gene	p_val	avg_logFC	pct.1	pct.2	p_val_adj
HEXB	3.93627e-68	-2.03272	0.248	0.979	5.50054e-64	F13A1	0	2.21325	0.983	0.021	0	HEXB	1.1567e-23	-2.26234	0.167	0.979	1.61637e-19	S100A6	0	2.09785	0.806	0.009	0
SPARC	1.9498e-52	-1.69282	0.034	0.828	2.72465e-48	LYVE1	0	1.77076	0.863	0.001	0	C1QC	5.60745e-23	-2.02957	0.278	0.997	7.83585e-19	IFITM3	0	1.02094	0.528	0.001	0
CTSD	2.66718e-46	-1.37287	0.957	0.991	3.72712e-42	CD163	0	0.73071	0.436	0	0	C1QA	2.27702e-22	-2.03182	0.222	0.993	3.1819e-18	HP	0	0.926985	0.389	0	0
CRYBB1	9.76982e-42	-1.34218	0.35	0.886	1.36524e-37	MS4A7	7.89285e-267	1.13497	0.803	0.044	1.10295e-262	LGMN	4.27921e-21	-1.66602	0.5	0.983	5.97977e-17	NAPSA	0	0.798152	0.75	0	0
OLFML3	7.34437e-41	-0.984519	0.068	0.769	1.0263e-36	CFP	4.39664e-258	0.44722	0.41	0.008	6.14387e-254	CD81	4.73838e-20	-1.51078	0.167	0.943	6.62142e-16	CCR2	0	0.78433	0.472	0.001	0
SERPINE2	1.66146e-40	-1.08372	0.026	0.719	2.32172e-36	CCL24	2.57179e-238	1.22658	0.692	0.036	3.59382e-234	CRYBB1	5.81291e-20	-1.93251	0.028	0.886	8.12296e-16	SELL	0	0.664976	0.472	0	0
TREM2	4.04381e-40	-0.967099	0.573	0.943	5.65081e-36	ADAM33	2.90692e-175	0.373463	0.291	0.006	4.06212e-171	TREM2	1.29738e-19	-1.4054	0.306	0.943	1.81296e-15	AHNAK	2.68485e-294	0.673488	0.583	0.005	3.7518e-290
CD81	1.40731e-35	-0.89421	0.564	0.943	1.96657e-31	COLEC12	3.81066e-169	0.549868	0.504	0.026	5.32502e-165	CTSD	1.97061e-19	-1.78455	0.778	0.991	2.75373e-15	PLBD1	3.60405e-274	0.365949	0.361	0.001	5.0363e-270
P2RY12	4.21582e-34	-1.1126	0.333	0.81	5.89119e-30	MNDA	5.44925e-151	0.481621	0.41	0.018	7.61478e-147	C1QB	1.46579e-18	-1.57529	0.25	0.999	2.0483e-14	ANXA1	1.01858e-258	0.558372	0.333	0.001	1.42336e-254
CTSS	2.32512e-33	-0.89956	0.821	0.97	3.24913e-29	CD38	1.23106e-147	0.332458	0.308	0.009	1.72028e-143	SPARC	5.98265e-18	-1.73466	0	0.828	8.36016e-14	IFI16	1.85533e-223	0.723887	0.583	0.008	2.59264e-219
LY86	2.48427e-33	-0.919464	0.795	0.931	3.47152e-29	CLEC4A	1.60411e-141	0.616741	0.547	0.039	2.24159e-137	RGS10	1.74595e-17	-1.11675	0.472	0.932	2.43979e-13	PLAC8	5.15973e-200	3.37821	0.889	0.026	7.2102e-196
CD9	5.08074e-30	-1.06988	0.111	0.671	7.09983e-26	BMP2	8.21635e-141	0.797085	0.419	0.022	1.14815e-136	P2RY12	2.59736e-17	-1.51522	0	0.81	3.62955e-13	CFP	1.75714e-176	0.610212	0.5	0.008	2.45542e-172
CTSZ	1.1273e-27	-0.777625	0.829	0.961	1.57529e-23	MSR1	1.70403e-140	0.391737	0.368	0.016	2.38121e-136	OLFML3	4.71341e-16	-1.12019	0	0.769	6.58652e-12	EMILIN2	2.5743e-155	0.698443	0.472	0.008	3.59733e-151
LDHB	6.54135e-25	-0.687234	0.12	0.631	9.14088e-21	CD36	1.52296e-129	0.31378	0.325	0.013	2.12818e-125	CSF1R	5.9303e-16	-1.21562	0.472	0.906	8.287e-12	S100A11	1.08483e-95	1.60465	0.833	0.054	1.51594e-91
GPR34	3.36336e-24	-0.721574	0.299	0.722	4.69996e-20	EDNRB	5.00322e-125	0.56185	0.504	0.038	6.9915e-121	HPGDS	2.45083e-15	-1.01376	0.083	0.787	3.42479e-11	HDC	1.84427e-89	1.02505	0.278	0.005	2.57718e-85
TGFBR1	5.7602e-22	-0.627007	0.103	0.572	8.0493e-18	TGFBI	3.67108e-117	0.669266	0.641	0.07	5.12997e-113	CTSZ	2.76841e-15	-1.13784	0.694	0.961	3.86857e-11	MNDA	2.02586e-88	0.655097	0.5	0.018	2.83093e-84
PLXDC2	7.25525e-21	-0.52805	0.051	0.505	1.01385e-16	DOK2	1.20621e-113	0.434661	0.41	0.027	1.68556e-109	SCOC	2.13613e-14	-0.965919	0.056	0.748	2.98503e-10	SAMD9L	1.5215e-77	0.31807	0.333	0.009	2.12614e-73
TMEM119	3.64031e-20	-0.70762	0.06	0.509	5.08696e-16	CLEC6A	7.33671e-108	0.358033	0.316	0.016	1.02523e-103	BIN1	3.85695e-14	-0.908991	0.028	0.725	5.3897e-10	MS4A4A	3.11514e-74	0.880707	0.444	0.018	4.3531e-70
LAIR1	4.03356e-20	-0.521748	0.034	0.482	5.6365e-16	AOAH	2.89316e-105	0.317279	0.291	0.013	4.04291e-101	CX3CR1	4.73156e-14	-1.25994	0.306	0.841	6.61188e-10	EMB	7.93538e-74	0.736396	0.5	0.023	1.10889e-69
LPCAT2	4.58545e-20	-0.601085	0.111	0.552	6.4077e-16	MRC1	1.30554e-104	1.78988	0.957	0.251	1.82436e-100	GPR34	5.92247e-13	-0.973107	0.083	0.722	8.27606e-09	CYTIP	1.2174e-72	0.815971	0.528	0.026	1.70119e-68
PKM	2.3178e-19	-0.633922	0.632	0.863	3.23889e-15	DAB2	3.43007e-104	1.84784	1	0.328	4.79318e-100	GAS6	2.33855e-12	-0.941187	0	0.655	3.26789e-08	CYP4F3	1.42606e-72	0.462276	0.389	0.014	1.99278e-68
SCOC	2.70632e-19	-0.551051	0.385	0.748	3.78181e-15	FAM13A	7.12713e-91	0.318151	0.308	0.018	9.95945e-87	SERPINE2	2.74818e-12	-0.939658	0.056	0.719	3.8403e-08	ADGRE5	4.85894e-72	0.477096	0.417	0.016	6.78989e-68
CCL4	6.4033e-19	-1.09969	0.513	0.832	8.94798e-15	LGALS1	4.93096e-81	1.57622	0.932	0.274	6.89052e-77	HEXA	5.99608e-12	-0.853613	0.444	0.847	8.37892e-08	LGALS3	1.06904e-71	1.6828	0.972	0.101	1.49387e-67
ITGB5	3.94969e-18	-0.553732	0.256	0.644	5.51929e-14	FCGRT	8.69064e-77	1.30752	0.966	0.394	1.21443e-72	HMGN1	7.06696e-12	-0.801703	0.278	0.827	9.87537e-08	RARA	4.35818e-71	0.299452	0.306	0.008	6.09012e-67
RPLP0	5.93014e-18	-0.327048	1	1	8.28678e-14	EPS8	2.80541e-74	0.360742	0.368	0.034	3.92028e-70	GLUL	1.2148e-11	-0.842766	0.278	0.772	1.69756e-07	CD44	1.46296e-69	0.650595	0.528	0.027	2.04434e-65
ARSB	6.61125e-18	-0.550387	0.179	0.577	9.23856e-14	BLVRB	8.20732e-72	1.16069	0.94	0.344	1.14689e-67	LY86	1.45355e-11	-0.942532	0.611	0.931	2.03119e-07	SP140	4.49052e-68	0.502771	0.472	0.022	6.27505e-64
CCL18	1.74275e-17	-1.10877	0.641	0.832	2.43531e-13	FOLR2	3.54943e-69	0.705457	0.547	0.084	4.95997e-65	RNASE4	2.74344e-11	-0.838958	0.194	0.749	3.83368e-07	S100A4	7.33651e-66	0.731166	0.361	0.013	1.0252e-61
PHGDH	1.86257e-17	-0.537176	0.051	0.461	2.60276e-13	IGFBP4	4.97367e-66	1.20882	0.923	0.363	6.9502e-62	MEF2C	3.11645e-11	-0.896211	0.389	0.826	4.35492e-07	PLP2	1.28248e-65	0.591663	0.361	0.013	1.79214e-61
SYNGR1	1.81522e-16	-0.670133	0.231	0.586	2.5366e-12	SMAGP	3.10929e-65	0.894779	0.829	0.251	4.34492e-61	CKB	9.17166e-11	-0.788648	0.5	0.881	1.28165e-06	IRF7	6.72185e-65	1.07501	0.583	0.036	9.39312e-61
F11R	1.52523e-15	-0.442607	0.034	0.409	2.13136e-11	HGSNAT	1.15177e-62	0.586432	0.496	0.077	1.60948e-58	CTSB	9.98642e-11	-0.960934	0.75	0.979	1.3955e-06	THBS1	6.08129e-63	1.52493	0.5	0.028	8.49799e-59
PDE3B	1.74158e-15	-0.430648	0.111	0.487	2.43368e-11	LMNA	7.41156e-62	0.527797	0.547	0.094	1.03569e-57	SYNGR1	1.99935e-10	-0.905171	0	0.586	2.7939e-06	CLEC4A	7.25889e-60	0.739894	0.583	0.039	1.01436e-55
PPFIA4	9.19162e-15	-0.451179	0.12	0.477	1.28444e-10	CCL7	7.34565e-57	1.33959	0.701	0.168	1.02648e-52	CRYBA4	3.42855e-10	-0.753929	0	0.574	4.79105e-06	S100A10	1.2331e-55	1.15701	0.722	0.068	1.72314e-51
CSF1	9.58936e-15	-0.701579	0.068	0.423	1.34002e-10	SNX2	4.02366e-54	1.06934	0.923	0.503	5.62267e-50	CLTA	3.67403e-10	-0.70635	0.806	0.989	5.13409e-06	ITGA4	3.62924e-53	0.512289	0.472	0.029	5.0715e-49
APBB1IP	5.56729e-14	-0.407466	0.085	0.433	7.77973e-10	PXDC1	1.40913e-53	0.38727	0.444	0.068	1.96912e-49	LDHB	1.0219e-09	-0.746953	0.083	0.631	1.428e-05	LILRB3	1.61569e-52	0.769284	0.639	0.055	2.25777e-48
CRYBA4	1.01013e-13	-0.47915	0.231	0.574	1.41155e-09	CYBB	3.39217e-53	0.476578	0.496	0.082	4.74022e-49	CD63	1.04917e-09	-0.849096	0.278	0.838	1.4661e-05	ZBP1	8.11645e-52	0.619778	0.417	0.023	1.13419e-47
SLC25A5	4.60817e-13	-0.413038	0.769	0.908	6.43945e-09	STAB1	1.63161e-52	1.05341	0.872	0.371	2.28001e-48	ABHD12	3.7851e-09	-0.692614	0.25	0.697	5.2893e-05	CD69	3.28751e-49	1.36344	0.389	0.021	4.59397e-45
LAG3	1.17719e-12	-0.442238	0.026	0.343	1.64501e-08	DSE	2.3868e-50	0.372285	0.41	0.062	3.33532e-46	MARCKS	3.85301e-09	-0.65749	0.611	0.963	5.38419e-05	F13A1	1.03657e-41	0.416558	0.361	0.021	1.4485e-37
PABPC3	1.99237e-12	-0.355448	0.821	0.916	2.78414e-08	EHD1	2.60557e-46	0.578007	0.615	0.153	3.64102e-42	PLXDC2	1.2793e-08	-0.578061	0	0.505	0.00017877	CRIP1	5.98795e-38	1.59149	0.806	0.138	8.36757e-34
EEF1A1	2.19029e-12	-0.273422	1	1	3.06072e-08	CLEC4C	6.00646e-46	0.638863	0.701	0.205	8.39343e-42	ARSB	1.36193e-08	-0.631612	0.056	0.577	0.000190316	TGFBI	4.83742e-37	0.628992	0.611	0.07	6.75982e-33
LGMN	2.30811e-12	-0.398192	0.991	0.983	3.22535e-08	MS4A6A	5.70131e-45	0.71235	0.744	0.248	7.96701e-41	RHOB	1.3935e-08	-0.925114	0.417	0.794	0.000194728	CLEC6A	1.81884e-33	0.402357	0.278	0.016	2.54164e-29
PLEK	3.81334e-12	-0.521387	0.41	0.674	5.32877e-08	TMEM106A	2.21367e-44	0.492124	0.504	0.108	3.09339e-40	LAMP1	1.40602e-08	-0.625359	0.75	0.945	0.000196477	DOK2	4.61319e-33	0.319395	0.361	0.027	6.44647e-29
SELPLG	5.01529e-12	-0.45965	0.094	0.411	7.00836e-08	RTP4	1.76255e-42	0.486671	0.462	0.091	2.46299e-38	ITGB5	1.60876e-08	-0.663733	0.167	0.644	0.000224808	IQGAP1	1.35883e-28	0.755472	0.75	0.137	1.89882e-24
EEF1G	7.83108e-12	-0.337046	0.88	0.966	1.09431e-07	AFAP1L1	2.27715e-40	0.280179	0.35	0.055	3.1821e-36	CD9	2.06847e-08	-0.919388	0.167	0.671	0.000289048	CYBB	2.24888e-28	0.806384	0.583	0.082	3.14259e-24
CKB	9.98855e-12	-0.41159	0.692	0.881	1.3958e-07	BST2	3.88358e-40	0.791607	0.915	0.482	5.42692e-36	SERINC3	2.11691e-08	-0.718138	0.472	0.852	0.000295816	RTP4	8.44151e-27	0.863698	0.583	0.091	1.17962e-22
CD52	1.00061e-11	-0.531882	0.197	0.516	1.39825e-07	ITSN1	1.88518e-38	0.370981	0.368	0.064	2.63435e-34	ANXA3	2.26272e-08	-0.555857	0.194	0.703	0.000316193	PLA2G7	2.71966e-24	0.615957	0.417	0.049	3.80046e-20
ITGAM	1.43569e-11	-0.394849	0.094	0.402	2.00623e-07	MTSS1	3.14803e-38	0.490879	0.573	0.148	4.39906e-34	GRN	2.55111e-08	-0.670653	0.722	0.91	0.000356492	STK17B	6.70318e-24	0.670975	0.667	0.129	9.36703e-20
ARL4C	1.464e-11	-0.429397	0.325	0.617	2.04579e-07	WWP1	3.85318e-38	0.498361	0.573	0.153	5.38443e-34	ASAH1	2.86821e-08	-0.610714	0.194	0.653	0.000400803	MSRB1	7.78274e-24	1.28002	0.722	0.169	1.08756e-19
LDHA	1.92865e-11	-0.537993	0.453	0.702	2.69509e-07	SNX3	3.20039e-37	0.704278	0.932	0.625	4.47223e-33	EEF1G	1.15838e-07	-0.492417	0.861	0.966	0.00161872	LGALS1	8.72057e-24	1.30378	0.889	0.274	1.21861e-19
CD83	1.99122e-11	-0.721538	0.513	0.733	2.78253e-07	AP2S1	3.69913e-37	0.725231	0.957	0.635	5.16916e-33	CYFIP1	1.25614e-07	-0.577105	0.139	0.594	0.00175533	SRGN	9.70845e-24	1.29763	0.917	0.295	1.35666e-19
GNAS	2.69013e-11	-0.335332	0.803	0.936	3.75918e-07	BLVRA	1.8952e-36	0.497316	0.65	0.202	2.64835e-32	TIMP2	1.26803e-07	-0.591395	0.167	0.632	0.00177194	SAMHD1	3.68842e-23	0.795455	0.639	0.126	5.15419e-19
BIN2	3.23324e-11	-0.374827	0.128	0.425	4.51813e-07	LST1	3.83017e-36	0.764484	0.949	0.593	5.35228e-32	LMO2	1.32488e-07	-0.5584	0.056	0.514	0.00185138	CD52	3.97412e-23	1.662	1	0.516	5.55344e-19
CX3CR1	3.9543e-11	-0.511728	0.761	0.841	5.52573e-07	SNX6	2.43775e-33	0.730478	0.803	0.413	3.40652e-29	KCTD12	2.77603e-07	-0.713459	0.444	0.742	0.00387922	XAF1	6.71441e-23	0.547951	0.417	0.052	9.38272e-19
MARCKS	4.53457e-11	-0.352777	0.923	0.963	6.33661e-07	PLK2	3.18878e-33	0.480794	0.436	0.101	4.45601e-29	TMEM119	3.07712e-07	-0.701685	0.056	0.509	0.00429997	CAPG	1.5873e-22	0.819256	0.722	0.158	2.2181e-18
GNGT2	5.27073e-11	-0.333103	0.051	0.341	7.36532e-07	FCGR2A	3.37989e-33	0.561714	0.521	0.145	4.72306e-29	TGFBR1	4.09851e-07	-0.593485	0.139	0.572	0.00572726	ITGAL	4.97247e-21	0.366757	0.333	0.036	6.94853e-17
GADD45B	6.05887e-11	-0.502801	0.051	0.337	8.46666e-07	FCER1G	7.7588e-32	0.548135	1	0.985	1.08421e-27							EPSTI1	6.90148e-21	0.645862	0.528	0.09	9.64413e-17
ECSCR	7.07062e-11	-0.346207	0.009	0.284	9.88048e-07	EMP3	3.86932e-31	0.564607	0.65	0.228	5.40698e-27							ALOX5AP	3.61815e-20	1.40355	0.944	0.437	5.056e-16
EPB41L2	9.13935e-11	-0.362403	0.222	0.507	1.27713e-06	GAS6	4.55983e-30	0.753409	0.915	0.655	6.37191e-26							TAGLN2	8.56301e-20	0.729535	0.722	0.186	1.1966e-15
ALDOA	1.46925e-10	-0.508369	0.624	0.762	2.05314e-06	MPP1	4.65332e-30	0.386704	0.487	0.132	6.50255e-26							SMPDL3A	1.5873e-19	0.56084	0.444	0.07	2.2181e-15
BLNK	1.77626e-10	-0.283827	0.009	0.274	2.48214e-06	EGFL7	6.41876e-30	0.25286	0.325	0.061	8.96958e-26							UNC119	5.70678e-18	0.344935	0.389	0.056	7.97465e-14
CCR5	2.34348e-10	-0.3244	0.017	0.287	3.27478e-06	PTPN18	6.81761e-30	0.612612	0.974	0.779	9.52692e-26							ISG15	2.21019e-17	0.879766	0.583	0.125	3.08851e-13
PSAT1	5.15759e-10	-0.309675	0.051	0.324	7.20722e-06	SLC40A1	1.02242e-29	0.595122	0.641	0.236	1.42873e-25							PLAUR	2.58301e-17	0.514237	0.417	0.067	3.60949e-13
ABI3	5.20594e-10	-0.294638	0.026	0.288	7.27478e-06	TSC22D3	1.07326e-29	0.478237	0.59	0.193	1.49978e-25							VIM	5.64343e-17	0.897068	0.611	0.149	7.88613e-13
EVI2A	5.6987e-10	-0.385623	0.487	0.706	7.96337e-06	C5AR1	1.10272e-28	0.458936	0.479	0.132	1.54094e-24							LST1	1.26989e-15	1.02141	0.972	0.593	1.77455e-11
LRP1	6.77958e-10	-0.340231	0.171	0.449	9.47379e-06	TF	9.26118e-28	0.668602	0.889	0.561	1.29416e-23							ID3	9.08937e-15	0.719892	0.306	0.044	1.27015e-10
SCD	6.88683e-10	-0.353653	0.103	0.385	9.62365e-06	PLA2G7	5.43881e-27	0.262218	0.274	0.049	7.6002e-23							CNN2	1.29389e-14	0.348995	0.389	0.067	1.80808e-10
SLC12A2	8.19311e-10	-0.311294	0.043	0.309	1.14491e-05	CYBA	1.66983e-26	0.554102	1	0.925	2.33342e-22							CCND3	4.85744e-14	0.452018	0.472	0.102	6.78779e-10
SALL1	1.35149e-09	-0.271139	0.009	0.255	1.88858e-05	EHD4	2.62485e-25	0.603045	0.812	0.463	3.66796e-21							CEBPB	1.21921e-13	1.14954	0.972	0.642	1.70373e-09
VSIR	4.2926e-09	-0.362467	0.325	0.559	5.99848e-05	GMFG	3.2797e-25	0.629415	0.846	0.569	4.58306e-21							GPR65	2.23793e-13	0.325176	0.444	0.089	3.12728e-09
SOCS3	4.41163e-09	-0.544689	0.145	0.391	6.16481e-05	MAF	6.14134e-25	0.611339	0.949	0.661	8.58191e-21							CORO1A	2.35355e-12	0.763323	1	0.774	3.28886e-08
PARVG	4.82115e-09	-0.252976	0.017	0.254	6.73708e-05	S100A1	8.77625e-25	0.397179	0.556	0.194	1.22639e-20							FCGR3A	4.81758e-12	0.553077	0.417	0.091	6.73209e-08
BASP1	6.10608e-09	-0.339127	0.325	0.604	8.53263e-05	CCL2	1.10279e-24	0.990668	0.786	0.399	1.54103e-20							GSR	7.61109e-12	0.617452	0.611	0.195	1.06357e-07
C11orf96	8.0699e-09	-0.451772	0.017	0.251	0.000112769	RBFA	1.5887e-23	0.386637	0.581	0.215	2.22005e-19							TSPO	9.09095e-12	0.748215	0.778	0.359	1.27037e-07
TUBB	1.01354e-08	-0.340075	0.829	0.95	0.000141633	PHLDA1	9.25812e-23	0.676416	0.419	0.128	1.29373e-18							H3-3A	2.21935e-11	0.591394	1	0.985	3.10131e-07
IL1A	1.0475e-08	-0.4536	0.077	0.329	0.000146378	NINJ1	1.66007e-22	0.539529	0.812	0.439	2.31978e-18							TALDO1	2.36805e-11	0.654183	0.889	0.605	3.30912e-07
GOLM1	1.81717e-08	-0.277283	0.111	0.363	0.000253931	DCXR	1.75026e-22	0.493067	0.718	0.345	2.44582e-18							PIM1	2.70433e-11	0.859593	0.806	0.339	3.77903e-07
QKI	1.85715e-08	-0.34921	0.53	0.703	0.000259518	STARD8	3.88651e-22	0.324819	0.402	0.116	5.43101e-18							ANXA2	2.76933e-11	0.641175	0.5	0.139	3.86986e-07
HSPE1	2.06033e-08	-0.304308	0.769	0.889	0.00028791	LAPTM4A	7.16463e-22	0.503597	0.889	0.63	1.00119e-17							DUSP1	8.80165e-11	0.898118	0.944	0.612	1.22994e-06
LAPTM5	2.45973e-08	-0.289624	0.932	0.921	0.000343723	CLCN5	2.08772e-21	0.273372	0.333	0.085	2.91738e-17							CLEC4C	1.02365e-10	0.629958	0.583	0.205	1.43045e-06
TNNI2	4.20723e-08	-0.254332	0.034	0.256	0.000587918	IQGAP1	2.72801e-21	0.401387	0.427	0.137	3.81212e-17							RNF213	1.45825e-10	0.312284	0.333	0.066	2.03776e-06
RHOH	5.32753e-08	-0.315068	0.145	0.386	0.00074447	AP2A2	9.91784e-21	0.43605	0.59	0.237	1.38592e-16							HPCAL1	1.49926e-10	0.263651	0.472	0.118	2.09507e-06
CYFIP1	5.7364e-08	-0.340139	0.402	0.594	0.000801604	CLTA	1.10518e-20	0.441296	1	0.989	1.54438e-16							OSM	2.93624e-10	1.17133	0.556	0.202	4.10311e-06
SUSD3	6.27444e-08	-0.286807	0.103	0.334	0.000876791	APOE	1.46474e-20	0.533004	1	0.998	2.04683e-16							SH3BGRL3	4.30855e-10	0.509532	1	0.948	6.02076e-06
MIF	9.61806e-08	-0.413385	0.812	0.895	0.00134403	KLF6	1.91761e-20	0.704274	0.897	0.633	2.67967e-16							IGSF6	5.08962e-10	0.575745	0.528	0.167	7.11223e-06
CD37	1.53348e-07	-0.263253	0.137	0.37	0.00214288	ADRB2	2.02506e-20	0.474931	0.581	0.238	2.82981e-16							CD47	7.00365e-10	0.574512	0.694	0.284	9.7869e-06
DUSP2	1.81072e-07	-0.481474	0.137	0.366	0.0025303	SLC9A9	2.28601e-19	0.297903	0.385	0.116	3.19447e-15							CDK2AP2	7.41444e-10	0.808382	0.694	0.289	1.03609e-05
CAPZA2	2.26285e-07	-0.289079	0.786	0.881	0.00316211	IGSF6	4.43759e-19	0.351602	0.47	0.167	6.20109e-15							EMP3	9.41187e-10	0.488693	0.639	0.228	1.31522e-05
EGR1	2.67236e-07	-0.556763	0.402	0.584	0.00373435	EPS15	5.09849e-19	0.294374	0.47	0.164	7.12462e-15							ARHGDIB	1.16301e-09	0.585279	0.972	0.721	1.62519e-05
RGS10	3.43785e-07	-0.278201	0.872	0.932	0.00480405	LY96	8.06232e-19	0.257098	0.359	0.104	1.12663e-14							TYROBP	4.17222e-09	0.443852	1	0.996	5.83025e-05
SOX4	6.04469e-07	-0.266389	0.35	0.598	0.00844685	ARPC3	5.37188e-18	0.394997	0.966	0.804	7.50666e-14							PFN1	4.92202e-09	0.461848	1	0.983	6.87803e-05
LPL	6.37264e-07	-0.556674	0.179	0.403	0.00890513	PEAK1	8.81799e-18	0.28028	0.342	0.101	1.23223e-13							IL1B	8.59149e-09	1.3588	0.472	0.156	0.000120058
						PAOX	9.28742e-18	0.260628	0.376	0.116	1.29782e-13							LSP1	9.64839e-09	0.786433	0.667	0.386	0.000134827
						AP2M1	1.12644e-17	0.4176	0.829	0.534	1.57408e-13							APRT	2.87247e-08	0.61585	0.833	0.481	0.000401398
						TNFAIP8	3.05045e-17	0.334396	0.59	0.258	4.2627e-13							KLF2	2.8953e-08	0.591529	0.778	0.366	0.00040459
						DUSP1	3.39391e-17	0.653643	0.846	0.612	4.74264e-13							CCL15-CCL14	2.97476e-08	1.22618	0.833	0.519	0.000415693
						CALM1	3.74997e-17	0.392759	0.991	0.929	5.24021e-13							RPL38	3.45959e-08	0.471923	1	0.999	0.000483444
						GRAP	1.28588e-16	0.264928	0.325	0.096	1.79689e-12							STAT1	3.58024e-08	0.320441	0.389	0.107	0.000500302
						CNDP2	1.72078e-16	0.416426	0.675	0.352	2.40462e-12							GLRX	4.31335e-08	0.366046	0.5	0.168	0.000602748
						SYNGR2	2.03787e-16	0.415508	0.778	0.481	2.84772e-12							MYL12B	4.39674e-08	0.425551	0.75	0.372	0.0006144
						AP1B1	5.89128e-16	0.320228	0.47	0.188	8.23247e-12							NR4A1	6.22451e-08	0.682528	0.667	0.32	0.000869812
						BIN1	1.26937e-15	0.466854	0.897	0.725	1.77382e-11							RBMS1	6.72792e-08	0.390567	0.472	0.158	0.000940159
						CITED2	1.65575e-15	0.597131	0.701	0.412	2.31374e-11							FILIP1L	6.73476e-08	0.303211	0.389	0.109	0.000941115
						ANXA5	2.54975e-15	0.40903	0.538	0.249	3.56302e-11							DOK3	6.79061e-08	0.261801	0.278	0.062	0.00094892
						APPL2	3.11992e-15	0.259635	0.316	0.098	4.35978e-11							PTPRC	1.31342e-07	0.609917	0.75	0.416	0.00183537
						GPR65	3.95434e-15	0.280225	0.299	0.089	5.5258e-11							IFI35	1.32504e-07	0.321279	0.417	0.127	0.00185161
						ANXA2	8.17828e-15	0.286909	0.393	0.139	1.14283e-10							TSC22D3	1.78589e-07	0.519565	0.5	0.193	0.00249561
						CTSC	8.21575e-15	0.486531	0.778	0.554	1.14807e-10							MYL6	3.10628e-07	0.46595	0.972	0.878	0.00434072
						IER3	9.98686e-15	0.639708	0.838	0.574	1.39556e-10							FOS	3.11765e-07	0.707236	0.972	0.719	0.0043566
						NENF	6.98746e-14	0.391622	0.632	0.354	9.76428e-10							CDKN2D	3.40791e-07	0.289125	0.361	0.104	0.00476221
						MARCKSL1	8.60756e-14	0.456775	0.932	0.729	1.20282e-09							RAC2	4.05976e-07	0.566942	0.944	0.697	0.0056731
						H3-3A	2.09622e-13	0.300457	1	0.985	2.92926e-09							PRDX5	4.44682e-07	0.71286	0.861	0.7	0.00621399
						MYL6	2.6192e-13	0.346687	0.949	0.878	3.66006e-09							C19orf38	4.98314e-07	0.435809	0.583	0.256	0.00696344
						OSBPL9	3.10803e-13	0.27433	0.359	0.135	4.34316e-09
						DHRS3	3.15155e-13	0.310272	0.581	0.286	4.40397e-09
						PFN1	3.84793e-13	0.356396	0.991	0.983	5.3771e-09
						PSMB9	5.06119e-13	0.262619	0.427	0.176	7.07251e-09
						SERP1	1.11043e-12	0.421121	0.838	0.646	1.55172e-08
						JUN	1.33328e-12	0.409252	0.966	0.812	1.86313e-08
						CCND1	1.51944e-12	0.310543	0.487	0.226	2.12327e-08
						NOP10	1.75032e-12	0.334746	0.761	0.488	2.4459e-08
						DBI	1.88295e-12	0.404267	0.863	0.661	2.63123e-08
						NFKBIZ	3.67174e-12	0.432719	0.709	0.463	5.13088e-08
						LAMTOR2	4.53364e-12	0.334149	0.795	0.526	6.33531e-08
						SBF2	8.68362e-12	0.258838	0.444	0.196	1.21345e-07
						LRRC25	9.6697e-12	0.276903	0.462	0.209	1.35124e-07
						TXNDC17	1.06532e-11	0.340029	0.778	0.495	1.48867e-07
						GABARAP	2.27788e-11	0.280909	0.957	0.94	3.18311e-07
						RABAC1	3.13753e-11	0.325298	0.632	0.377	4.38439e-07
						CSTB	3.67259e-11	0.26323	0.846	0.617	5.13208e-07
						HFE	5.47596e-11	0.276724	0.496	0.241	7.65211e-07
						METRNL	8.78789e-11	0.285125	0.325	0.126	1.22802e-06
						CD86	9.49999e-11	0.35961	0.761	0.535	1.32753e-06
						FAM174A	1.00095e-10	0.262668	0.556	0.295	1.39873e-06
						TIPARP	1.47731e-10	0.334389	0.513	0.268	2.06439e-06
						CCL8	1.77182e-10	0.637373	0.632	0.374	2.47594e-06
						HPGD	1.77243e-10	0.395506	0.581	0.337	2.47679e-06
						KLF2	2.50874e-10	0.376171	0.667	0.366	3.50571e-06
						OSTF1	3.29762e-10	0.321074	0.812	0.63	4.60809e-06
						RNF130	3.43994e-10	0.315623	0.684	0.457	4.80697e-06
						IFI30	4.32308e-10	0.351762	0.615	0.366	6.04107e-06
						ARHGDIB	4.87082e-10	0.334611	0.88	0.721	6.80648e-06
						LYL1	5.49004e-10	0.263854	0.521	0.278	7.67178e-06
						HACD4	6.15194e-10	0.253199	0.444	0.212	8.59672e-06
						TAGLN2	6.87856e-10	0.270554	0.41	0.186	9.61211e-06
						CLTC	7.3208e-10	0.318305	0.803	0.601	1.02301e-05
						TMEM256	8.76621e-10	0.321929	0.846	0.658	1.22499e-05
						GPX3	1.42586e-09	0.326758	0.624	0.369	1.9925e-05
						EIF4EBP1	1.66146e-09	0.250311	0.504	0.265	2.32173e-05
						HSPA5	1.73177e-09	0.38004	0.906	0.725	2.41998e-05
						CYB5A	1.96172e-09	0.272206	0.726	0.514	2.74131e-05
						ETFB	2.55389e-09	0.298448	0.718	0.476	3.5688e-05
						SDC4	5.42077e-09	0.399559	0.547	0.312	7.57499e-05
						P2RX4	6.06355e-09	0.280752	0.453	0.24	8.47321e-05
						NISCH	6.4303e-09	0.297302	0.607	0.372	8.9857e-05
						SNX5	7.44576e-09	0.313096	0.906	0.795	0.000104047
						VAMP8	8.19509e-09	0.283596	0.897	0.751	0.000114518
						NRROS	2.06444e-08	0.268235	0.573	0.346	0.000288485
						PRDX4	3.19151e-08	0.257774	0.513	0.298	0.000445982
						SH3BGRL	4.74263e-08	0.266379	0.513	0.307	0.000662735
						HPRT1	5.48211e-08	0.26029	0.718	0.496	0.00076607
						KHK	1.09704e-07	0.270586	0.487	0.287	0.00153301
						RBPJ	1.16876e-07	0.252128	0.479	0.275	0.00163322
						SH3BGRL3	1.21309e-07	0.262258	0.974	0.948	0.00169517
						USE1	3.22596e-07	0.267604	0.786	0.587	0.00450795
						CDKN1A	4.91019e-07	0.25162	0.504	0.295	0.0068615
						ZFAND6	6.98066e-07	0.28033	0.598	0.413	0.00975477

## Sheet: S7
Supplementary Table 7
Differentially expressed genes per media contrast (IGBN is baseline)
gene	p_val	avg_log2FC	pct.1	pct.2	p_val_adj	contrast
MTRNR2L12	0	5.25515	0.996	0.104	0	IM/IGBN
HLA-DRA	0	-3.51418	0.135	0.868	0	IM/IGBN
RPS18	0	1.38806	0.999	0.983	0	IM/IGBN
RAC1	0	2.02525	0.963	0.693	0	IM/IGBN
BRI3	0	2.48943	0.988	0.737	0	IM/IGBN
CCL13	0	-2.7594	0.026	0.645	0	IM/IGBN
FTL	0	-1.2924	1	1	0	IM/IGBN
MT-ND3	0	-2.1141	0.962	0.961	0	IM/IGBN
MT-ND4L	0	-1.97805	0.975	0.964	0	IM/IGBN
RPL13	3.49597e-303	1.17993	1	0.988	1.27956e-298	IM/IGBN
CEBPD	5.91079e-297	2.24069	0.892	0.339	2.16341e-292	IM/IGBN
MT-CO2	2.1681e-290	-1.22669	0.998	0.985	7.93546e-286	IM/IGBN
EEF2	5.52616e-287	1.50155	0.981	0.916	2.02263e-282	IM/IGBN
HLA-DRB1	2.92348e-285	-2.2293	0.087	0.717	1.07002e-280	IM/IGBN
SELENOW	5.64334e-284	-1.43705	0.245	0.894	2.06552e-279	IM/IGBN
GNAS	4.98196e-283	1.41259	0.976	0.917	1.82345e-278	IM/IGBN
RPS2	2.75832e-269	1.08307	1	0.988	1.00957e-264	IM/IGBN
RPS9	7.82594e-267	1.0783	0.997	0.983	2.86437e-262	IM/IGBN
ACTG1	1.50105e-265	1.19129	1	0.989	5.494e-261	IM/IGBN
HLA-DPA1	3.7162e-263	-2.08886	0.038	0.597	1.36017e-258	IM/IGBN
RPS6	5.11612e-255	1.15853	0.997	0.985	1.87255e-250	IM/IGBN
RPL4	8.2932e-254	1.22423	0.991	0.955	3.0354e-249	IM/IGBN
RPL3	6.21167e-251	1.05119	0.998	0.977	2.27353e-246	IM/IGBN
RPLP0	2.94106e-245	0.968728	0.999	0.984	1.07646e-240	IM/IGBN
RPL13A	2.75793e-241	1.16012	0.992	0.973	1.00943e-236	IM/IGBN
CTSD	2.80886e-240	-1.60986	0.965	0.99	1.02807e-235	IM/IGBN
FTH1	1.52405e-239	-1.18701	1	1	5.57817e-235	IM/IGBN
RPS3	3.42044e-239	0.994025	0.999	0.982	1.25192e-234	IM/IGBN
HLA-DRB5	1.90735e-238	-1.67812	0.044	0.576	6.9811e-234	IM/IGBN
COTL1	6.33702e-237	1.55873	0.907	0.676	2.31941e-232	IM/IGBN
RPL17	2.87772e-235	1.02898	0.996	0.983	1.05327e-230	IM/IGBN
RPL18A	9.72829e-235	1.00382	0.999	0.983	3.56065e-230	IM/IGBN
RPL6	3.41287e-223	0.90765	0.999	0.98	1.24914e-218	IM/IGBN
TXN	1.14809e-222	-1.35745	0.528	0.933	4.20214e-218	IM/IGBN
RPL10A	1.09698e-216	1.03992	0.992	0.969	4.01506e-212	IM/IGBN
RPS5	2.70487e-215	0.998686	0.999	0.977	9.90011e-211	IM/IGBN
IFI30	3.28749e-214	-1.86748	0.728	0.972	1.20325e-209	IM/IGBN
MT-ND2	4.49371e-214	-0.996513	0.994	0.952	1.64474e-209	IM/IGBN
ENPP2	2.89498e-211	-0.760814	0.019	0.474	1.05959e-206	IM/IGBN
RPL29	1.47698e-207	0.861935	0.998	0.98	5.40588e-203	IM/IGBN
MT-CYB	4.58398e-206	-0.7614	0.997	0.968	1.67778e-201	IM/IGBN
MAP4K3-DT	9.41909e-206	-0.847409	0.107	0.659	3.44748e-201	IM/IGBN
RPL8	1.09431e-205	0.817303	0.998	0.981	4.00527e-201	IM/IGBN
S100A11	1.84404e-205	-1.06665	0.982	0.986	6.74936e-201	IM/IGBN
RPL15	9.26053e-204	0.776854	0.999	0.982	3.38945e-199	IM/IGBN
HLA-DPB1	1.57556e-203	-1.6658	0.031	0.483	5.7667e-199	IM/IGBN
PLEKHO1	3.49589e-203	1.50572	0.864	0.578	1.27953e-198	IM/IGBN
TAF10	1.51874e-202	1.52492	0.71	0.142	5.55875e-198	IM/IGBN
FOS	2.68209e-202	1.74545	0.941	0.748	9.81672e-198	IM/IGBN
CD74	9.82365e-202	-2.34519	0.891	0.973	3.59555e-197	IM/IGBN
RPL27A	1.47201e-201	1.13148	0.985	0.963	5.38771e-197	IM/IGBN
AL138963.4	2.27439e-201	2.55883	0.644	0.032	8.3245e-197	IM/IGBN
RPS8	1.16521e-199	0.756095	1	0.984	4.26478e-195	IM/IGBN
GNAI2	1.43561e-199	1.09666	0.957	0.901	5.25446e-195	IM/IGBN
HLA-DMA	4.06506e-199	-1.54615	0.29	0.817	1.48785e-194	IM/IGBN
ATP5F1D	2.53762e-198	1.33956	0.88	0.674	9.28793e-194	IM/IGBN
SMIM25	1.59145e-197	-0.981903	0.08	0.591	5.82487e-193	IM/IGBN
RGS10	7.85085e-197	1.34408	0.966	0.917	2.87349e-192	IM/IGBN
RPSA	8.18914e-194	1.07133	0.989	0.959	2.99731e-189	IM/IGBN
BCL2A1	4.79039e-193	-0.961393	0.063	0.559	1.75333e-188	IM/IGBN
CISH	3.57847e-191	-0.618942	0.018	0.435	1.30976e-186	IM/IGBN
NENF	8.6044e-191	1.45721	0.66	0.088	3.1493e-186	IM/IGBN
RACK1	9.83701e-190	0.793042	0.997	0.987	3.60044e-185	IM/IGBN
MARCKS	1.24321e-189	1.32882	0.96	0.878	4.55028e-185	IM/IGBN
APOC1	4.02412e-187	-2.2662	0.577	0.942	1.47287e-182	IM/IGBN
RPL7A	7.10674e-187	0.740164	0.999	0.984	2.60114e-182	IM/IGBN
DPP4	5.94531e-184	-0.785961	0.062	0.532	2.17604e-179	IM/IGBN
H1FX	1.96727e-183	1.76563	0.76	0.328	7.20039e-179	IM/IGBN
RPS20	4.00618e-181	1.15523	0.966	0.912	1.4663e-176	IM/IGBN
C1QB	1.10028e-180	-1.4623	0.883	0.958	4.02715e-176	IM/IGBN
APOE	1.31241e-180	-1.79344	0.923	0.994	4.80356e-176	IM/IGBN
MT-CO3	3.15128e-180	-0.665559	0.997	0.964	1.1534e-175	IM/IGBN
FCGR3A	5.97342e-180	-0.963065	0.115	0.627	2.18633e-175	IM/IGBN
RPL5	1.47335e-179	0.826292	0.997	0.98	5.39262e-175	IM/IGBN
AF127936.2	6.37416e-179	-0.730051	0.042	0.48	2.33301e-174	IM/IGBN
HLA-DQA1	1.05548e-178	-1.22302	0.005	0.375	3.86315e-174	IM/IGBN
EEF1B2	9.51247e-175	0.892553	0.993	0.979	3.48166e-170	IM/IGBN
CTSC	1.71826e-173	-1.61745	0.959	0.989	6.289e-169	IM/IGBN
RPL12	5.44211e-164	0.742389	0.998	0.988	1.99187e-159	IM/IGBN
CYBB	1.43734e-163	1.40771	0.943	0.843	5.26081e-159	IM/IGBN
RPS7	2.28105e-163	0.731675	0.997	0.979	8.34889e-159	IM/IGBN
CTSB	2.59148e-163	-1.01376	0.963	0.989	9.48509e-159	IM/IGBN
B2M	1.10957e-160	-0.863658	0.999	0.996	4.06113e-156	IM/IGBN
PTMS	1.47055e-160	1.32118	0.824	0.607	5.38237e-156	IM/IGBN
RPS16	3.06353e-160	0.789781	0.996	0.978	1.12128e-155	IM/IGBN
NUPR1	3.99556e-160	-1.10452	0.022	0.391	1.46241e-155	IM/IGBN
RPS4X	2.28623e-159	0.758072	0.998	0.988	8.36782e-155	IM/IGBN
MT-ND4	9.31194e-159	-0.750397	0.998	0.954	3.40826e-154	IM/IGBN
RPL7	1.33488e-158	0.830018	0.991	0.971	4.8858e-154	IM/IGBN
RPLP1	1.59547e-158	0.589971	0.999	0.991	5.8396e-154	IM/IGBN
ATP5F1E	3.04591e-158	-0.77529	0.946	0.978	1.11483e-153	IM/IGBN
TGFBI	2.10668e-157	1.45151	0.805	0.462	7.71065e-153	IM/IGBN
GK	5.12037e-157	-0.884467	0.169	0.67	1.87411e-152	IM/IGBN
CHCHD10	6.62925e-157	1.13857	0.887	0.789	2.42637e-152	IM/IGBN
RPS3A	5.36905e-156	0.709089	1	0.988	1.96512e-151	IM/IGBN
HIST1H1E	3.99786e-154	1.75968	0.649	0.175	1.46326e-149	IM/IGBN
CHIT1	1.8568e-152	-2.15922	0.093	0.528	6.79606e-148	IM/IGBN
PCBP2	1.06879e-151	-0.857886	0.822	0.98	3.91189e-147	IM/IGBN
LITAF	1.8107e-151	-1.00628	0.435	0.889	6.62734e-147	IM/IGBN
CTSL	3.06401e-147	-1.36277	0.727	0.945	1.12146e-142	IM/IGBN
CAPG	7.43631e-147	-1.49029	0.502	0.892	2.72176e-142	IM/IGBN
CAPZB	5.67613e-146	0.886109	0.961	0.92	2.07752e-141	IM/IGBN
RPL26	2.67459e-144	0.682169	0.999	0.988	9.78926e-140	IM/IGBN
MMP9	2.9328e-144	1.69213	0.862	0.517	1.07343e-139	IM/IGBN
EEF1G	2.756e-143	0.775537	0.984	0.957	1.00872e-138	IM/IGBN
TNFSF13	6.17174e-143	-0.858931	0.191	0.666	2.25892e-138	IM/IGBN
RPL11	2.30022e-141	0.600711	0.998	0.988	8.41903e-137	IM/IGBN
MXD4	7.19527e-141	1.23035	0.676	0.268	2.63354e-136	IM/IGBN
TLN1	2.07554e-139	1.00561	0.882	0.773	7.59667e-135	IM/IGBN
RPL23A	2.52314e-138	0.728814	0.993	0.981	9.23493e-134	IM/IGBN
CTNNAL1	5.99275e-138	-0.786208	0.149	0.614	2.19341e-133	IM/IGBN
RPS11	1.27792e-137	0.787777	0.984	0.969	4.67732e-133	IM/IGBN
PLAUR	1.54256e-137	-1.23912	0.32	0.775	5.64593e-133	IM/IGBN
RPL21	4.11128e-137	0.742887	0.993	0.984	1.50477e-132	IM/IGBN
ADAMDEC1	5.32864e-137	1.43368	0.62	0.166	1.95034e-132	IM/IGBN
ACER3	6.61159e-136	-0.675384	0.119	0.558	2.41991e-131	IM/IGBN
PIM1	7.1231e-136	-0.739334	0.119	0.557	2.60713e-131	IM/IGBN
RPL10	1.18719e-135	0.55766	1	0.993	4.34525e-131	IM/IGBN
FABP5	3.71206e-133	-1.26873	0.833	0.983	1.35865e-128	IM/IGBN
PRDX1	7.97078e-130	-0.864188	0.931	0.979	2.91739e-125	IM/IGBN
MCOLN1	3.0141e-129	-0.838227	0.272	0.751	1.10319e-124	IM/IGBN
TMEM138	3.6681e-129	-0.6249	0.104	0.521	1.34256e-124	IM/IGBN
MNDA	1.63303e-127	-0.745928	0.121	0.551	5.97706e-123	IM/IGBN
MSR1	1.75986e-127	-0.947412	0.203	0.664	6.44127e-123	IM/IGBN
SAMHD1	1.02452e-126	0.923258	0.924	0.901	3.74983e-122	IM/IGBN
TMEM176A	1.34834e-125	-0.98155	0.232	0.707	4.93505e-121	IM/IGBN
RPL18	2.30653e-124	0.619307	0.997	0.98	8.44213e-120	IM/IGBN
CSF1R	2.41402e-124	0.921792	0.942	0.892	8.83554e-120	IM/IGBN
TMEM176B	5.15994e-124	-1.01193	0.306	0.781	1.88859e-119	IM/IGBN
YPEL3	7.16166e-124	1.27473	0.65	0.273	2.62124e-119	IM/IGBN
EIF2S3	1.09537e-123	1.15527	0.787	0.616	4.00916e-119	IM/IGBN
EFHD2	1.47606e-122	1.10196	0.782	0.602	5.40251e-118	IM/IGBN
ALDOA	1.53334e-122	-0.865201	0.669	0.921	5.61217e-118	IM/IGBN
PNRC1	6.67658e-122	0.915979	0.934	0.882	2.4437e-117	IM/IGBN
EIF1	1.70838e-121	0.68977	0.995	0.99	6.25284e-117	IM/IGBN
RPL32	3.31208e-121	0.590409	1	0.988	1.21225e-116	IM/IGBN
ATP6V0B	4.7641e-121	-0.776657	0.796	0.958	1.74371e-116	IM/IGBN
MOB3B	2.12004e-120	-0.456978	0.043	0.377	7.75957e-116	IM/IGBN
AIF1	2.67963e-120	0.881517	0.981	0.941	9.8077e-116	IM/IGBN
C1orf162	4.10546e-120	-0.734311	0.055	0.398	1.50264e-115	IM/IGBN
CD37	9.99725e-120	-0.847965	0.044	0.369	3.65909e-115	IM/IGBN
SMAP2	1.29448e-119	1.15279	0.727	0.443	4.73793e-115	IM/IGBN
RPL31	1.4847e-119	0.747175	0.979	0.964	5.43415e-115	IM/IGBN
TDP2	1.83178e-119	-0.658601	0.188	0.643	6.70448e-115	IM/IGBN
TSPAN13	3.49367e-119	-0.557602	0.079	0.453	1.27872e-114	IM/IGBN
CST3	4.52555e-118	0.782382	0.999	0.972	1.6564e-113	IM/IGBN
PLAU	6.62334e-118	-0.600278	0.049	0.383	2.42421e-113	IM/IGBN
RPL14	1.19955e-117	0.565	0.998	0.984	4.39048e-113	IM/IGBN
AHNAK	1.40986e-117	1.27013	0.741	0.467	5.16023e-113	IM/IGBN
HSPE1	5.78923e-116	-0.813412	0.418	0.859	2.11892e-111	IM/IGBN
RARRES1	1.71478e-115	-0.928653	0.072	0.419	6.27628e-111	IM/IGBN
SELENOP	6.12284e-115	0.95928	0.997	0.978	2.24102e-110	IM/IGBN
TNFRSF12A	2.0775e-114	-0.535419	0.053	0.385	7.60385e-110	IM/IGBN
RPS15	6.28317e-114	0.542632	0.999	0.984	2.2997e-109	IM/IGBN
RPS19	6.32626e-114	0.587358	0.998	0.988	2.31548e-109	IM/IGBN
GPNMB	1.22206e-113	-1.20446	0.784	0.963	4.47285e-109	IM/IGBN
FABP3	1.96214e-113	-0.779071	0.243	0.697	7.18164e-109	IM/IGBN
CSTB	2.45701e-113	-0.786073	0.94	0.99	8.99291e-109	IM/IGBN
TXNIP	6.39662e-113	1.20999	0.796	0.554	2.34123e-108	IM/IGBN
AC008945.1	3.05084e-111	1.21876	0.428	0.022	1.11664e-106	IM/IGBN
QKI	3.72555e-111	1.00496	0.822	0.699	1.36359e-106	IM/IGBN
SNX6	7.25268e-111	0.862955	0.941	0.926	2.65455e-106	IM/IGBN
SOCS2	1.41199e-110	-0.405532	0.009	0.262	5.16803e-106	IM/IGBN
UBA52	9.57257e-110	0.554785	0.996	0.981	3.50366e-105	IM/IGBN
NOP10	1.87352e-109	-0.700397	0.848	0.967	6.85728e-105	IM/IGBN
SERF2	3.53611e-109	-0.52025	0.99	0.988	1.29425e-104	IM/IGBN
HLA-DQB1	3.63679e-109	-0.713604	0.011	0.262	1.3311e-104	IM/IGBN
MT-ND1	4.51348e-109	-0.577994	0.995	0.95	1.65198e-104	IM/IGBN
RPLP2	1.28759e-108	0.593465	0.997	0.981	4.7127e-104	IM/IGBN
PCBP1	4.24028e-108	0.850078	0.87	0.837	1.55198e-103	IM/IGBN
RPL28	4.82968e-108	0.521633	0.999	0.986	1.76771e-103	IM/IGBN
SRSF9	1.8776e-107	1.04971	0.667	0.401	6.87222e-103	IM/IGBN
ATP6V1F	7.95756e-106	-0.568552	0.958	0.984	2.91255e-101	IM/IGBN
CH25H	1.55135e-105	-0.700258	0.039	0.334	5.6781e-101	IM/IGBN
TFRC	1.87531e-104	-0.594699	0.106	0.478	6.86381e-100	IM/IGBN
STAB1	5.64763e-103	0.953618	0.939	0.792	2.06709e-98	IM/IGBN
C15orf48	7.94069e-103	-1.05449	0.08	0.406	2.90637e-98	IM/IGBN
SDC2	9.96303e-103	-0.698656	0.14	0.52	3.64657e-98	IM/IGBN
MPHOSPH6	1.68257e-102	-0.41655	0.074	0.41	6.15836e-98	IM/IGBN
ID3	2.80661e-102	-0.671001	0.086	0.429	1.02725e-97	IM/IGBN
TDRD3	1.02214e-101	-0.555956	0.089	0.435	3.74114e-97	IM/IGBN
LILRB4	1.65799e-101	-0.626749	0.041	0.327	6.0684e-97	IM/IGBN
EVA1B	2.90199e-101	1.01451	0.534	0.16	1.06216e-96	IM/IGBN
ATOX1	5.5623e-101	-0.833472	0.785	0.963	2.03586e-96	IM/IGBN
SASH1	6.30175e-101	1.07031	0.57	0.219	2.3065e-96	IM/IGBN
S100A4	2.07083e-100	1.03122	0.928	0.795	7.57943e-96	IM/IGBN
MT-ATP8	7.70391e-100	-0.76325	0.835	0.922	2.81971e-95	IM/IGBN
TIMP3	1.33851e-99	-1.38377	0.087	0.419	4.89909e-95	IM/IGBN
STAC	1.80875e-99	-0.301071	0	0.207	6.62021e-95	IM/IGBN
RPS23	4.81263e-99	0.544431	0.999	0.984	1.76147e-94	IM/IGBN
CD68	4.87666e-99	-0.610098	0.971	0.981	1.78491e-94	IM/IGBN
SOD2	6.47585e-99	-1.00373	0.58	0.905	2.37023e-94	IM/IGBN
GLA	1.96303e-98	-0.709724	0.266	0.68	7.1849e-94	IM/IGBN
S100A9	2.5594e-98	-1.07292	0.451	0.832	9.36767e-94	IM/IGBN
CYCS	3.2909e-98	-0.604073	0.241	0.683	1.2045e-93	IM/IGBN
CCL2	9.50909e-98	-2.05979	0.298	0.665	3.48042e-93	IM/IGBN
RPS14	1.07091e-97	0.528579	0.997	0.985	3.91962e-93	IM/IGBN
RPL24	5.42073e-97	0.59247	0.991	0.98	1.98404e-92	IM/IGBN
OLR1	9.96192e-97	-0.556459	0.088	0.422	3.64616e-92	IM/IGBN
GDI2	1.31012e-96	0.851784	0.827	0.771	4.79518e-92	IM/IGBN
RPS25	5.61434e-95	0.542051	0.997	0.984	2.05491e-90	IM/IGBN
RAB20	2.18407e-94	-0.57226	0.231	0.659	7.99393e-90	IM/IGBN
PLIN2	2.54886e-94	-0.883625	0.65	0.907	9.32908e-90	IM/IGBN
DBI	3.00623e-94	-0.70031	0.824	0.963	1.10031e-89	IM/IGBN
ACP5	2.78035e-93	-1.03778	0.616	0.904	1.01764e-88	IM/IGBN
EML4	3.77514e-93	-0.690485	0.261	0.68	1.38174e-88	IM/IGBN
ATP6V0E1	5.4952e-93	-0.634406	0.807	0.945	2.0113e-88	IM/IGBN
RPL19	6.20869e-93	0.44143	0.998	0.99	2.27244e-88	IM/IGBN
MZT2B	1.14796e-92	1.03	0.717	0.534	4.20166e-88	IM/IGBN
ELOC	1.2212e-92	-0.73304	0.442	0.827	4.46971e-88	IM/IGBN
LINC02345	1.32988e-92	-0.590558	0.026	0.271	4.86749e-88	IM/IGBN
PEBP1	1.44863e-92	-0.678356	0.665	0.933	5.30214e-88	IM/IGBN
PLA2G7	1.71426e-92	-0.848074	0.661	0.925	6.27436e-88	IM/IGBN
UPP1	3.97034e-92	-0.545789	0.147	0.521	1.45319e-87	IM/IGBN
LINC01857	3.99197e-92	-0.430681	0.039	0.307	1.4611e-87	IM/IGBN
ACE	4.31279e-92	-0.482169	0.085	0.409	1.57852e-87	IM/IGBN
VSIG4	1.07616e-91	1.00483	0.82	0.586	3.93885e-87	IM/IGBN
SCD	4.62256e-91	-0.411663	0.095	0.432	1.6919e-86	IM/IGBN
EEF1A1	1.41361e-90	0.42533	1	0.993	5.17396e-86	IM/IGBN
AGPAT4	1.62871e-90	-0.384079	0.062	0.358	5.96126e-86	IM/IGBN
IL18BP	2.85738e-90	-0.442327	0.078	0.394	1.04583e-85	IM/IGBN
FSCN1	3.11974e-90	1.10024	0.723	0.503	1.14186e-85	IM/IGBN
CHI3L1	6.29761e-90	-1.63033	0.167	0.526	2.30499e-85	IM/IGBN
CD81	8.26449e-90	0.817398	0.907	0.908	3.02489e-85	IM/IGBN
CYP27A1	2.66673e-89	-0.921604	0.363	0.751	9.7605e-85	IM/IGBN
NPM1	1.23823e-88	0.602376	0.98	0.967	4.53205e-84	IM/IGBN
GNG10	2.66188e-88	-0.684255	0.514	0.885	9.74275e-84	IM/IGBN
SLC25A6	8.6192e-88	0.592234	0.979	0.965	3.15471e-83	IM/IGBN
SRGN	8.72462e-88	-1.08843	0.616	0.874	3.1933e-83	IM/IGBN
GYPC	1.352e-87	1.00009	0.848	0.699	4.94847e-83	IM/IGBN
NCEH1	1.58517e-87	-0.5207	0.217	0.618	5.80189e-83	IM/IGBN
SLC29A1	2.0456e-87	-0.606234	0.295	0.713	7.48712e-83	IM/IGBN
FBP1	6.97653e-87	-0.839643	0.057	0.33	2.55348e-82	IM/IGBN
CXCL16	1.02016e-86	-0.690922	0.49	0.836	3.73391e-82	IM/IGBN
CD300LF	1.41643e-86	-0.323774	0.031	0.276	5.18429e-82	IM/IGBN
CD47	2.30559e-86	-0.561673	0.302	0.72	8.43868e-82	IM/IGBN
H1F0	4.18001e-86	1.4114	0.698	0.494	1.52993e-81	IM/IGBN
CD59	5.23402e-86	-0.751014	0.622	0.904	1.91571e-81	IM/IGBN
LMO2	5.84687e-86	0.939854	0.536	0.217	2.14001e-81	IM/IGBN
HNMT	3.09853e-85	0.761242	0.855	0.791	1.13409e-80	IM/IGBN
RPS27A	2.52986e-84	0.500533	0.998	0.986	9.25954e-80	IM/IGBN
POMP	4.7746e-84	-0.624115	0.667	0.922	1.74755e-79	IM/IGBN
RPS12	9.9434e-84	0.533188	0.998	0.984	3.63938e-79	IM/IGBN
RPS13	1.08074e-83	0.488802	0.998	0.986	3.95563e-79	IM/IGBN
AQP9	1.35349e-83	-0.420352	0.028	0.259	4.95391e-79	IM/IGBN
SPRED1	2.74961e-83	-0.67501	0.349	0.752	1.00638e-78	IM/IGBN
MIR22HG	5.48367e-83	-0.306572	0.039	0.29	2.00708e-78	IM/IGBN
MTLN	1.45224e-82	-0.433863	0.2	0.594	5.31535e-78	IM/IGBN
NDUFA3	3.84079e-82	-0.537985	0.345	0.765	1.40577e-77	IM/IGBN
HLA-B	4.85629e-82	-0.892277	0.721	0.906	1.77745e-77	IM/IGBN
WWP1	1.35606e-81	1.00959	0.707	0.518	4.9633e-77	IM/IGBN
JAML	1.61859e-81	0.952717	0.404	0.072	5.9242e-77	IM/IGBN
RPL35	3.10298e-81	0.543357	0.988	0.974	1.13572e-76	IM/IGBN
CYB5A	8.95284e-81	-0.500455	0.203	0.574	3.27683e-76	IM/IGBN
CD300A	3.6516e-80	-0.448466	0.197	0.58	1.33652e-75	IM/IGBN
HIF1A	7.12459e-80	-0.889879	0.41	0.773	2.60767e-75	IM/IGBN
ECI1	8.20283e-80	0.756263	0.39	0.066	3.00232e-75	IM/IGBN
HNRNPC	9.69368e-80	0.67357	0.894	0.872	3.54798e-75	IM/IGBN
AL021978.1	1.10519e-79	-0.356708	0.001	0.173	4.04512e-75	IM/IGBN
COX6C	1.24552e-79	-0.537232	0.819	0.958	4.55871e-75	IM/IGBN
GNB2	5.04201e-79	0.876425	0.704	0.579	1.84543e-74	IM/IGBN
MTSS1	5.9609e-79	0.957383	0.693	0.51	2.18175e-74	IM/IGBN
HIST1H1C	1.88e-78	1.09996	0.475	0.161	6.88099e-74	IM/IGBN
MTHFS	2.08122e-78	-0.332168	0.085	0.381	7.61749e-74	IM/IGBN
DCSTAMP	9.66295e-78	-0.639399	0.073	0.344	3.53674e-73	IM/IGBN
COX17	1.14565e-77	-0.492618	0.277	0.686	4.19318e-73	IM/IGBN
FURIN	1.18792e-77	-0.366272	0.13	0.468	4.34791e-73	IM/IGBN
GAL3ST4	1.78707e-77	-0.323727	0.022	0.232	6.54087e-73	IM/IGBN
PYCARD	2.13442e-77	0.743435	0.903	0.889	7.81218e-73	IM/IGBN
RPL9	4.98527e-77	0.513459	0.994	0.984	1.82466e-72	IM/IGBN
RPL23	1.60629e-76	0.609571	0.953	0.956	5.8792e-72	IM/IGBN
GNG5	2.05453e-76	-0.52952	0.853	0.959	7.51979e-72	IM/IGBN
DNASE2	2.90602e-76	-0.427969	0.165	0.521	1.06363e-71	IM/IGBN
ACOT13	4.06857e-76	-0.45942	0.235	0.623	1.48914e-71	IM/IGBN
FOLR2	1.42297e-75	-1.30632	0.639	0.844	5.20822e-71	IM/IGBN
ZFP36L1	1.44432e-75	0.68097	0.946	0.929	5.28636e-71	IM/IGBN
EPAS1	1.81856e-75	-0.438389	0.186	0.548	6.65611e-71	IM/IGBN
TBC1D2	1.90758e-75	-0.283007	0.039	0.272	6.98192e-71	IM/IGBN
CREM	2.11444e-75	-0.740114	0.306	0.681	7.73906e-71	IM/IGBN
GADD45G	2.54082e-75	-0.542262	0.17	0.518	9.29965e-71	IM/IGBN
PPARD	5.22672e-75	-0.338325	0.065	0.332	1.91303e-70	IM/IGBN
HLA-C	9.88398e-75	-0.833554	0.784	0.919	3.61764e-70	IM/IGBN
FNIP2	2.83397e-74	-0.522689	0.183	0.536	1.03726e-69	IM/IGBN
EIF3L	7.40767e-74	0.702036	0.821	0.775	2.71128e-69	IM/IGBN
BTG1	1.02272e-73	0.878325	0.752	0.651	3.74325e-69	IM/IGBN
ATP6V1G1	1.28144e-73	-0.523718	0.802	0.964	4.6902e-69	IM/IGBN
EPHX1	1.51236e-73	-0.814296	0.32	0.683	5.53539e-69	IM/IGBN
CD48	2.34302e-73	0.843502	0.41	0.104	8.57568e-69	IM/IGBN
TKT	2.99408e-73	0.790176	0.813	0.776	1.09586e-68	IM/IGBN
TPT1	3.089e-73	0.532953	1	0.99	1.1306e-68	IM/IGBN
HSPA1A	3.47957e-73	-0.373872	0.134	0.455	1.27356e-68	IM/IGBN
BLVRB	3.53686e-73	0.720643	0.964	0.93	1.29453e-68	IM/IGBN
COX4I1	7.24292e-73	0.433935	0.992	0.978	2.65098e-68	IM/IGBN
NCF4	7.78028e-73	0.818694	0.888	0.839	2.84766e-68	IM/IGBN
CCDC152	9.73274e-73	0.850141	0.334	0.036	3.56228e-68	IM/IGBN
RPS27L	2.43639e-72	-0.625469	0.67	0.925	8.91743e-68	IM/IGBN
ATP5MC2	2.51459e-72	0.471574	0.987	0.967	9.20366e-68	IM/IGBN
RRAS	6.81582e-72	0.861275	0.467	0.182	2.49466e-67	IM/IGBN
LGALS3	7.82027e-72	-1.11514	0.714	0.912	2.8623e-67	IM/IGBN
RBPJ	1.33997e-71	-0.814849	0.523	0.83	4.90441e-67	IM/IGBN
ICAM1	1.50313e-71	-0.609044	0.406	0.791	5.50159e-67	IM/IGBN
SLC9A9	3.5239e-71	0.8659	0.644	0.416	1.28978e-66	IM/IGBN
RESF1	4.76374e-71	1.01991	0.621	0.404	1.74358e-66	IM/IGBN
TMSB4X	6.14879e-71	0.527883	1	0.996	2.25052e-66	IM/IGBN
UQCC2	6.39478e-71	-0.415182	0.255	0.652	2.34056e-66	IM/IGBN
TMEM9B	7.21879e-71	-0.49947	0.336	0.714	2.64215e-66	IM/IGBN
EIF1AY	1.58081e-70	-0.262071	0.058	0.306	5.78591e-66	IM/IGBN
RBP1	2.28251e-70	-0.583051	0.024	0.22	8.35423e-66	IM/IGBN
CEMIP2	3.82025e-70	-0.298984	0.055	0.297	1.39825e-65	IM/IGBN
C4orf3	4.45826e-70	-0.557988	0.614	0.912	1.63177e-65	IM/IGBN
ARPC5	9.19789e-70	0.5619	0.952	0.956	3.36652e-65	IM/IGBN
MFAP5	9.84798e-70	-0.374387	0.004	0.161	3.60446e-65	IM/IGBN
FGR	1.06171e-69	-0.427144	0.07	0.327	3.88597e-65	IM/IGBN
ATP5MPL	1.42026e-69	-0.498777	0.684	0.938	5.1983e-65	IM/IGBN
LYVE1	2.57284e-69	1.14036	0.357	0.059	9.41685e-65	IM/IGBN
MPC2	3.01475e-69	-0.58306	0.369	0.735	1.10343e-64	IM/IGBN
GABARAPL1	4.57137e-69	-0.480931	0.228	0.59	1.67317e-64	IM/IGBN
SLC6A6	4.74282e-69	-0.402918	0.162	0.499	1.73592e-64	IM/IGBN
TGM2	2.04071e-68	-0.403651	0.051	0.283	7.4692e-64	IM/IGBN
PFKP	2.35712e-68	-0.299101	0.04	0.256	8.62729e-64	IM/IGBN
SMCO4	3.8939e-67	-0.404222	0.216	0.574	1.42521e-62	IM/IGBN
SUCNR1	6.67028e-67	-0.316406	0.095	0.371	2.44139e-62	IM/IGBN
CR1	7.83109e-67	-0.344578	0.069	0.319	2.86626e-62	IM/IGBN
RAB13	8.19357e-67	0.66673	0.867	0.852	2.99893e-62	IM/IGBN
LINC01578	2.27063e-66	0.787796	0.494	0.219	8.31072e-62	IM/IGBN
ANP32B	2.86159e-66	0.744434	0.82	0.786	1.04737e-61	IM/IGBN
TSPAN33	3.39294e-66	0.841741	0.405	0.119	1.24185e-61	IM/IGBN
RALA	3.66403e-66	-0.498925	0.296	0.662	1.34107e-61	IM/IGBN
IFI27	5.17282e-66	-1.38695	0.057	0.285	1.89331e-61	IM/IGBN
CD83	1.01273e-65	-0.372501	0.271	0.659	3.70668e-61	IM/IGBN
ADAMTSL4	1.48588e-65	-0.315846	0.058	0.294	5.43845e-61	IM/IGBN
KCNMB4	1.82243e-65	0.639899	0.27	0.006	6.67026e-61	IM/IGBN
CORO1A	2.08988e-65	0.912142	0.679	0.496	7.64916e-61	IM/IGBN
HSF4	4.58387e-65	-0.30814	0.011	0.176	1.67774e-60	IM/IGBN
MGST3	1.25601e-64	-0.541566	0.785	0.941	4.59711e-60	IM/IGBN
CHCHD7	1.44191e-64	-0.457961	0.291	0.666	5.27752e-60	IM/IGBN
GLRX5	4.21982e-64	0.694311	0.345	0.066	1.5445e-59	IM/IGBN
MT-ND6	7.58795e-64	0.878505	0.824	0.751	2.77726e-59	IM/IGBN
PNPLA6	8.84127e-64	-0.286954	0.111	0.399	3.23599e-59	IM/IGBN
HMGA1	9.18358e-64	0.795257	0.743	0.683	3.36128e-59	IM/IGBN
NIBAN1	1.24025e-63	-0.326385	0.092	0.357	4.53943e-59	IM/IGBN
BCL2L1	1.47681e-63	-0.323697	0.141	0.451	5.40527e-59	IM/IGBN
LRPAP1	2.076e-63	-0.578713	0.485	0.811	7.59837e-59	IM/IGBN
RAB5IF	6.61585e-63	-0.535888	0.465	0.809	2.42147e-58	IM/IGBN
MESD	6.74599e-63	-0.474361	0.297	0.661	2.4691e-58	IM/IGBN
GPX3	7.37615e-63	-0.375048	0.087	0.342	2.69975e-58	IM/IGBN
TSPAN3	1.29836e-62	-0.519394	0.328	0.68	4.75214e-58	IM/IGBN
S100A8	2.20235e-62	-0.466428	0.016	0.184	8.06081e-58	IM/IGBN
RPS15A	3.78509e-62	0.419041	0.997	0.983	1.38538e-57	IM/IGBN
SNHG29	4.10998e-62	0.515923	0.964	0.968	1.50429e-57	IM/IGBN
CISD2	4.18489e-62	-0.424343	0.336	0.72	1.53171e-57	IM/IGBN
RDH10	6.52968e-62	-0.275433	0.052	0.272	2.38993e-57	IM/IGBN
PPP1R14B	6.7519e-62	0.854138	0.454	0.197	2.47126e-57	IM/IGBN
TMEM35B	8.81062e-62	-0.41536	0.278	0.644	3.22478e-57	IM/IGBN
SELENOH	1.08634e-61	-0.490592	0.705	0.937	3.9761e-57	IM/IGBN
C3	1.55041e-61	-0.344477	0.099	0.368	5.67466e-57	IM/IGBN
SNRPG	2.25125e-61	-0.46748	0.446	0.81	8.2398e-57	IM/IGBN
RPL36A	3.41582e-61	0.513785	0.975	0.969	1.25023e-56	IM/IGBN
CBX6	6.0929e-61	-0.339872	0.131	0.421	2.23006e-56	IM/IGBN
SLCO2B1	6.17012e-61	-0.548269	0.525	0.848	2.25833e-56	IM/IGBN
TIMM8B	9.38395e-61	-0.450432	0.367	0.752	3.43462e-56	IM/IGBN
TREM2	7.89965e-60	-0.727002	0.759	0.932	2.89135e-55	IM/IGBN
PROCR	8.77745e-60	-0.272607	0.024	0.198	3.21263e-55	IM/IGBN
OPTN	1.08408e-59	-0.294947	0.099	0.362	3.96785e-55	IM/IGBN
IL7R	1.08691e-59	-0.421773	0.038	0.232	3.97821e-55	IM/IGBN
CYP1B1	1.5428e-59	-0.713272	0.304	0.628	5.64681e-55	IM/IGBN
AL133415.1	2.21931e-59	0.616752	0.252	0.009	8.1229e-55	IM/IGBN
CDV3	2.24748e-59	0.796161	0.688	0.609	8.22601e-55	IM/IGBN
PRXL2A	2.56251e-59	-0.366531	0.249	0.606	9.37906e-55	IM/IGBN
C6orf62	3.615e-59	-0.390604	0.256	0.622	1.32313e-54	IM/IGBN
CYFIP1	5.37579e-59	0.752264	0.782	0.756	1.96759e-54	IM/IGBN
C18orf32	9.85563e-59	-0.441833	0.393	0.754	3.60726e-54	IM/IGBN
MIDN	2.0558e-58	-0.30303	0.163	0.477	7.52443e-54	IM/IGBN
VEGFB	2.10113e-58	0.801611	0.609	0.443	7.69034e-54	IM/IGBN
DPH3	5.30576e-58	-0.327264	0.229	0.587	1.94196e-53	IM/IGBN
RHEB	5.7677e-58	-0.471122	0.436	0.8	2.11104e-53	IM/IGBN
DUSP6	9.32081e-58	0.812877	0.474	0.213	3.41151e-53	IM/IGBN
RPL37A	1.16746e-57	0.490963	0.979	0.972	4.27302e-53	IM/IGBN
LINC00963	2.00444e-57	-0.325493	0.205	0.537	7.33643e-53	IM/IGBN
IQGAP1	4.08059e-57	0.678449	0.805	0.788	1.49354e-52	IM/IGBN
PARP12	4.56515e-57	-0.306564	0.127	0.406	1.67089e-52	IM/IGBN
BCL2L11	5.74024e-57	-0.278753	0.049	0.254	2.10099e-52	IM/IGBN
HACD3	5.93402e-57	-0.34439	0.183	0.496	2.17191e-52	IM/IGBN
TOMM5	5.96673e-57	-0.470367	0.406	0.774	2.18388e-52	IM/IGBN
COX7A2	6.20746e-57	-0.499776	0.695	0.909	2.27199e-52	IM/IGBN
SELENOS	7.61427e-57	-0.361817	0.258	0.607	2.7869e-52	IM/IGBN
MFSD1	7.86818e-57	-0.537201	0.695	0.912	2.87983e-52	IM/IGBN
LINC01088	8.95121e-57	-0.318732	0.004	0.134	3.27623e-52	IM/IGBN
POLR2L	9.50489e-57	-0.485344	0.53	0.875	3.47888e-52	IM/IGBN
GLMP	1.0257e-56	-0.560906	0.51	0.821	3.75416e-52	IM/IGBN
BCL7C	1.13891e-56	0.727802	0.442	0.193	4.16851e-52	IM/IGBN
TBRG1	1.2566e-56	-0.35109	0.221	0.56	4.59929e-52	IM/IGBN
PRDX4	1.49542e-56	-0.44541	0.31	0.654	5.4734e-52	IM/IGBN
FCGR2A	1.84322e-56	-0.606643	0.517	0.837	6.74636e-52	IM/IGBN
CALM1	2.14475e-56	-0.507126	0.815	0.961	7.85e-52	IM/IGBN
NDUFB1	3.13383e-56	-0.409928	0.342	0.723	1.14701e-51	IM/IGBN
STX11	3.36359e-56	-0.268098	0.073	0.3	1.23111e-51	IM/IGBN
CHMP2B	5.66507e-56	-0.315772	0.229	0.576	2.07347e-51	IM/IGBN
HIST1H1D	1.16709e-55	0.930885	0.279	0.036	4.27166e-51	IM/IGBN
EPB41L3	1.2958e-55	0.777959	0.688	0.561	4.74275e-51	IM/IGBN
CD58	2.96159e-55	-0.31883	0.178	0.483	1.08397e-50	IM/IGBN
CD163	5.84842e-55	0.772772	0.813	0.67	2.14058e-50	IM/IGBN
UQCR11	6.6469e-55	-0.42753	0.838	0.963	2.43283e-50	IM/IGBN
DSE	7.16053e-55	-0.312965	0.16	0.458	2.62083e-50	IM/IGBN
EIF3F	1.05026e-54	0.570932	0.856	0.864	3.84407e-50	IM/IGBN
PHLDA1	1.27894e-54	-0.446407	0.269	0.604	4.68105e-50	IM/IGBN
FKBP1A	1.51877e-54	-0.548999	0.737	0.935	5.55885e-50	IM/IGBN
OSTM1	2.04347e-54	-0.305421	0.202	0.523	7.47932e-50	IM/IGBN
ST3GAL1	3.37098e-54	-0.377171	0.209	0.53	1.23381e-49	IM/IGBN
PTMA	6.22488e-54	0.448136	0.994	0.987	2.27837e-49	IM/IGBN
SLC16A3	6.29226e-54	-0.568923	0.437	0.749	2.30303e-49	IM/IGBN
SYNGR2	6.70989e-54	-0.524619	0.709	0.892	2.45589e-49	IM/IGBN
RPS24	7.16999e-54	0.348198	0.997	0.989	2.62429e-49	IM/IGBN
ELOB	1.22817e-53	-0.420161	0.82	0.945	4.49521e-49	IM/IGBN
SFMBT2	1.41308e-53	0.847329	0.441	0.201	5.17203e-49	IM/IGBN
MRPL41	1.7403e-53	-0.42297	0.434	0.797	6.36966e-49	IM/IGBN
C4orf48	1.91003e-53	-0.482512	0.583	0.886	6.99091e-49	IM/IGBN
BOLA3	2.48033e-53	-0.306421	0.15	0.435	9.07826e-49	IM/IGBN
CD63	2.94474e-53	-0.551409	0.947	0.966	1.07781e-48	IM/IGBN
IER3IP1	3.94635e-53	-0.343231	0.288	0.638	1.4444e-48	IM/IGBN
ITGA4	4.14354e-53	0.770461	0.427	0.184	1.51658e-48	IM/IGBN
GCHFR	5.69337e-53	-0.357439	0.209	0.522	2.08383e-48	IM/IGBN
UQCRQ	6.21777e-53	-0.464619	0.682	0.928	2.27577e-48	IM/IGBN
SRP14	6.42636e-53	-0.363535	0.914	0.978	2.35211e-48	IM/IGBN
TIGAR	7.17173e-53	-0.295728	0.162	0.45	2.62492e-48	IM/IGBN
MIR4435-2HG	8.63776e-53	-0.267054	0.083	0.312	3.16151e-48	IM/IGBN
SLC11A2	1.16975e-52	-0.357416	0.183	0.487	4.28139e-48	IM/IGBN
SCCPDH	1.2048e-52	-0.370552	0.273	0.612	4.40968e-48	IM/IGBN
TMA7	1.2705e-52	-0.464661	0.726	0.94	4.65016e-48	IM/IGBN
GUK1	1.31834e-52	-0.473312	0.651	0.914	4.82526e-48	IM/IGBN
SMIM4	1.72543e-52	-0.261854	0.167	0.463	6.31524e-48	IM/IGBN
ACTB	2.08251e-52	0.414675	1	0.996	7.62221e-48	IM/IGBN
CTSA	3.25621e-52	-0.537307	0.596	0.848	1.1918e-47	IM/IGBN
MALAT1	3.64174e-52	-0.854572	1	0.987	1.33291e-47	IM/IGBN
MPC1	4.83792e-52	-0.363897	0.318	0.684	1.77073e-47	IM/IGBN
EGR2	5.09848e-52	-0.340171	0.098	0.333	1.8661e-47	IM/IGBN
RASSF4	5.90322e-52	-0.593109	0.541	0.854	2.16064e-47	IM/IGBN
RPL27	6.30508e-52	0.451367	0.982	0.975	2.30772e-47	IM/IGBN
ACOT2	1.56884e-51	-0.332833	0.175	0.466	5.74212e-47	IM/IGBN
A2M	1.77012e-51	0.631779	0.973	0.937	6.47883e-47	IM/IGBN
FUCA2	1.92238e-51	-0.401031	0.314	0.642	7.03611e-47	IM/IGBN
KIFC3	1.94069e-51	-0.274108	0.104	0.344	7.1031e-47	IM/IGBN
ATP6AP1	2.29491e-51	-0.534102	0.593	0.854	8.39959e-47	IM/IGBN
ZYX	2.30282e-51	0.636822	0.864	0.82	8.42855e-47	IM/IGBN
WASF2	3.09775e-51	0.61625	0.783	0.757	1.13381e-46	IM/IGBN
TMSB10	3.28196e-51	-0.337838	0.999	0.989	1.20123e-46	IM/IGBN
OGFRL1	4.08544e-51	0.793623	0.595	0.429	1.49531e-46	IM/IGBN
F13A1	6.13729e-51	0.812908	0.858	0.651	2.24631e-46	IM/IGBN
PGAM1	7.61577e-51	-0.488813	0.467	0.791	2.78745e-46	IM/IGBN
HEBP1	1.64625e-50	-0.435509	0.448	0.8	6.02546e-46	IM/IGBN
C2	2.04196e-50	-0.4634	0.317	0.647	7.47378e-46	IM/IGBN
ALDH1A2	2.73161e-50	-0.311475	0.062	0.262	9.99795e-46	IM/IGBN
SEC62	3.37701e-50	-0.398602	0.432	0.78	1.23602e-45	IM/IGBN
VSIR	5.17927e-50	0.758269	0.453	0.233	1.89567e-45	IM/IGBN
CD40	7.07026e-50	-0.420291	0.282	0.6	2.58779e-45	IM/IGBN
ANXA11	7.43733e-50	-0.579382	0.617	0.887	2.72214e-45	IM/IGBN
SOAT1	8.23359e-50	-0.301434	0.171	0.457	3.01358e-45	IM/IGBN
RNASEK	8.58541e-50	-0.306295	0.985	0.984	3.14234e-45	IM/IGBN
EIF3H	1.01852e-49	0.551515	0.845	0.859	3.72788e-45	IM/IGBN
UQCR10	1.20498e-49	-0.399966	0.855	0.962	4.41034e-45	IM/IGBN
REXO2	1.74433e-49	-0.302279	0.201	0.5	6.38441e-45	IM/IGBN
ABL2	2.08823e-49	-0.25459	0.111	0.355	7.64314e-45	IM/IGBN
LACC1	3.13707e-49	0.792317	0.633	0.47	1.1482e-44	IM/IGBN
MAP2K2	3.46871e-49	0.699057	0.519	0.318	1.26958e-44	IM/IGBN
COX16	3.9887e-49	-0.37894	0.406	0.767	1.4599e-44	IM/IGBN
SCPEP1	4.09702e-49	-0.420246	0.41	0.746	1.49955e-44	IM/IGBN
HMOX2	6.85737e-49	-0.277625	0.156	0.428	2.50987e-44	IM/IGBN
HSPB1	7.48299e-49	-0.523287	0.686	0.923	2.73885e-44	IM/IGBN
RHOG	7.69674e-49	0.579455	0.827	0.857	2.81708e-44	IM/IGBN
B3GAT3	8.1961e-49	-0.26592	0.167	0.45	2.99986e-44	IM/IGBN
ERH	9.89231e-49	-0.44314	0.565	0.862	3.62069e-44	IM/IGBN
STARD3NL	1.02011e-48	-0.28375	0.245	0.577	3.73369e-44	IM/IGBN
HSD3B7	1.49994e-48	-0.266249	0.096	0.323	5.48994e-44	IM/IGBN
SPP1	1.55576e-48	-0.464382	0.679	0.946	5.69425e-44	IM/IGBN
SLC31A2	1.80162e-48	-0.381769	0.265	0.575	6.59412e-44	IM/IGBN
SIRPA	1.96929e-48	-0.402847	0.398	0.754	7.20778e-44	IM/IGBN
JUN	2.47096e-48	-0.475423	0.226	0.512	9.04396e-44	IM/IGBN
UCHL1	2.96294e-48	-0.308697	0.037	0.205	1.08447e-43	IM/IGBN
BTF3	3.97599e-48	0.394413	0.983	0.979	1.45525e-43	IM/IGBN
TIFAB	5.57342e-48	0.626084	0.282	0.058	2.03993e-43	IM/IGBN
GLIPR2	6.19414e-48	-0.253222	0.056	0.242	2.26712e-43	IM/IGBN
HNRNPDL	6.38943e-48	-0.445948	0.652	0.91	2.3386e-43	IM/IGBN
ACSL1	7.53395e-48	-0.370488	0.19	0.47	2.7575e-43	IM/IGBN
PSMD14	9.57519e-48	-0.275059	0.198	0.499	3.50462e-43	IM/IGBN
PCLAF	1.18765e-47	0.826829	0.237	0.022	4.34692e-43	IM/IGBN
WIPI1	1.57264e-47	-0.314733	0.189	0.472	5.75601e-43	IM/IGBN
NACA	2.11415e-47	0.338756	0.995	0.98	7.73799e-43	IM/IGBN
POLR2K	2.85209e-47	-0.31472	0.334	0.692	1.04389e-42	IM/IGBN
CIB1	3.33419e-47	-0.371878	0.397	0.744	1.22035e-42	IM/IGBN
PTPN1	3.47155e-47	-0.292441	0.204	0.504	1.27062e-42	IM/IGBN
TNS3	3.8331e-47	-0.342176	0.29	0.629	1.40295e-42	IM/IGBN
CACNA2D4	7.06275e-47	0.66887	0.305	0.08	2.58504e-42	IM/IGBN
SELENOT	8.78656e-47	-0.429954	0.45	0.771	3.21597e-42	IM/IGBN
LIPA	8.87941e-47	-0.836461	0.878	0.953	3.24995e-42	IM/IGBN
SPINK6	9.84912e-47	-0.396955	0.009	0.128	3.60488e-42	IM/IGBN
CYSTM1	1.96315e-46	-0.341081	0.314	0.655	7.18532e-42	IM/IGBN
AC244090.1	2.43402e-46	-0.322345	0.227	0.525	8.90875e-42	IM/IGBN
PIP5K1C	3.35763e-46	-0.258902	0.148	0.413	1.22893e-41	IM/IGBN
SNX10	3.54612e-46	-0.294455	0.142	0.396	1.29792e-41	IM/IGBN
SLC11A1	3.82086e-46	-0.357915	0.087	0.295	1.39847e-41	IM/IGBN
RTN4	4.54038e-46	-0.434078	0.675	0.91	1.66182e-41	IM/IGBN
TMEM70	4.80444e-46	-0.362914	0.336	0.668	1.75847e-41	IM/IGBN
UBALD2	5.71206e-46	0.712102	0.452	0.249	2.09067e-41	IM/IGBN
TXLNB	6.11348e-46	0.607971	0.278	0.059	2.2376e-41	IM/IGBN
C7orf50	6.89206e-46	-0.2923	0.237	0.554	2.52256e-41	IM/IGBN
PLEKHO2	7.61348e-46	-0.310648	0.263	0.591	2.78661e-41	IM/IGBN
CHMP4B	9.74781e-46	-0.345557	0.368	0.713	3.56779e-41	IM/IGBN
ACADVL	1.13255e-45	-0.45669	0.575	0.866	4.14524e-41	IM/IGBN
HSP90AA1	1.39011e-45	-0.460773	0.832	0.943	5.08794e-41	IM/IGBN
RNF13	2.63631e-45	-0.452856	0.601	0.86	9.64915e-41	IM/IGBN
CCDC107	2.78266e-45	-0.321353	0.281	0.601	1.01848e-40	IM/IGBN
DHRS7	3.94219e-45	-0.409338	0.295	0.593	1.44288e-40	IM/IGBN
NIBAN2	3.98623e-45	-0.28404	0.118	0.351	1.459e-40	IM/IGBN
NRROS	5.40503e-45	-0.356946	0.301	0.619	1.97829e-40	IM/IGBN
RPS4Y1	9.08875e-45	-0.301792	0.402	0.865	3.32657e-40	IM/IGBN
OAS1	1.40548e-44	0.790142	0.555	0.417	5.14421e-40	IM/IGBN
DNAJB6	1.84932e-44	-0.392309	0.43	0.767	6.76871e-40	IM/IGBN
UBASH3B	2.27474e-44	-0.264918	0.11	0.336	8.32577e-40	IM/IGBN
NDUFA4	3.31351e-44	-0.380925	0.85	0.961	1.21278e-39	IM/IGBN
KCNMA1	3.37952e-44	-0.287744	0.108	0.334	1.23694e-39	IM/IGBN
SKP1	3.77955e-44	-0.445564	0.722	0.902	1.38335e-39	IM/IGBN
VWA5A	5.00492e-44	-0.343849	0.194	0.471	1.83185e-39	IM/IGBN
RELT	7.81498e-44	-0.255862	0.136	0.381	2.86036e-39	IM/IGBN
DUSP3	8.38291e-44	-0.31253	0.276	0.592	3.06823e-39	IM/IGBN
MFSD12	8.89025e-44	-0.295252	0.286	0.603	3.25392e-39	IM/IGBN
ATP5ME	9.99904e-44	-0.379144	0.438	0.799	3.65975e-39	IM/IGBN
HK3	1.49395e-43	-0.395307	0.068	0.249	5.46801e-39	IM/IGBN
GM2A	2.16055e-43	-0.466217	0.472	0.769	7.90782e-39	IM/IGBN
ZNRF2	2.22491e-43	0.567228	0.339	0.118	8.14338e-39	IM/IGBN
CRABP2	3.73225e-43	-0.488883	0.035	0.188	1.36604e-38	IM/IGBN
ISOC2	6.08241e-43	-0.265696	0.186	0.461	2.22622e-38	IM/IGBN
LGALS1	7.10283e-43	0.584447	0.944	0.917	2.59971e-38	IM/IGBN
PSME2	7.84842e-43	-0.386833	0.425	0.751	2.8726e-38	IM/IGBN
EIF4B	7.99063e-43	0.576842	0.765	0.771	2.92465e-38	IM/IGBN
ATP6V0C	1.06726e-42	-0.370366	0.944	0.972	3.90627e-38	IM/IGBN
SEC11C	1.50509e-42	-0.262422	0.269	0.59	5.50878e-38	IM/IGBN
OTOA	1.55825e-42	-0.352281	0.165	0.417	5.70334e-38	IM/IGBN
PLXDC2	1.77901e-42	-0.459612	0.542	0.821	6.51136e-38	IM/IGBN
TSR3	1.98586e-42	0.559329	0.339	0.122	7.26844e-38	IM/IGBN
NUP214	2.00171e-42	0.75164	0.519	0.344	7.32646e-38	IM/IGBN
CD163L1	2.32583e-42	0.804629	0.454	0.245	8.51278e-38	IM/IGBN
PTPMT1	2.41731e-42	-0.266287	0.241	0.548	8.84761e-38	IM/IGBN
IVNS1ABP	2.55297e-42	-0.428778	0.361	0.696	9.34413e-38	IM/IGBN
PDK4	2.7472e-42	-0.577361	0.45	0.749	1.0055e-37	IM/IGBN
SELENOF	4.13255e-42	-0.4038	0.511	0.808	1.51255e-37	IM/IGBN
SPARC	4.84625e-42	-1.08315	0.286	0.53	1.77378e-37	IM/IGBN
NAIP	6.16973e-42	0.783624	0.644	0.537	2.25818e-37	IM/IGBN
BCAP31	7.25471e-42	-0.724272	0.66	0.843	2.6553e-37	IM/IGBN
DDIT3	8.50443e-42	-0.254419	0.122	0.351	3.11271e-37	IM/IGBN
RALGDS	9.07128e-42	-0.255708	0.06	0.233	3.32018e-37	IM/IGBN
UBE2J1	1.38746e-41	-0.336256	0.311	0.632	5.07824e-37	IM/IGBN
ADPGK	1.42941e-41	-0.312967	0.288	0.602	5.23178e-37	IM/IGBN
MICOS13	1.49837e-41	-0.343329	0.464	0.8	5.48417e-37	IM/IGBN
M6PR	1.51761e-41	-0.433591	0.592	0.862	5.5546e-37	IM/IGBN
PFDN2	1.62841e-41	-0.309908	0.327	0.655	5.96015e-37	IM/IGBN
TMEM50A	1.63043e-41	-0.428029	0.567	0.83	5.96755e-37	IM/IGBN
GSTM4	2.42405e-41	-0.300406	0.154	0.4	8.87225e-37	IM/IGBN
PPT1	2.89229e-41	-0.486959	0.552	0.797	1.05861e-36	IM/IGBN
SDF2L1	3.34747e-41	-0.26428	0.198	0.474	1.22521e-36	IM/IGBN
ALYREF	3.54406e-41	0.595562	0.325	0.116	1.29716e-36	IM/IGBN
ITGB1BP1	3.86144e-41	-0.30187	0.251	0.552	1.41332e-36	IM/IGBN
TXNRD1	3.9412e-41	-0.280161	0.304	0.634	1.44252e-36	IM/IGBN
SLC25A3	4.35874e-41	0.411916	0.929	0.938	1.59534e-36	IM/IGBN
TMCO1	4.40737e-41	-0.275852	0.292	0.608	1.61314e-36	IM/IGBN
TXNDC12	5.49125e-41	-0.302508	0.291	0.601	2.00985e-36	IM/IGBN
ARRB2	6.21593e-41	0.49138	0.879	0.916	2.27509e-36	IM/IGBN
HSP90AB1	6.86618e-41	0.462379	0.946	0.935	2.51309e-36	IM/IGBN
NDUFB2	7.59632e-41	-0.427939	0.686	0.917	2.78033e-36	IM/IGBN
GTF3A	8.42319e-41	-0.362615	0.436	0.77	3.08297e-36	IM/IGBN
DAD1	9.19421e-41	-0.420709	0.619	0.86	3.36517e-36	IM/IGBN
TNFRSF14	9.37912e-41	-0.330688	0.348	0.69	3.43285e-36	IM/IGBN
NPL	9.44077e-41	-0.413513	0.666	0.906	3.45542e-36	IM/IGBN
EVI2B	1.04346e-40	0.611329	0.742	0.689	3.81915e-36	IM/IGBN
RABGGTB	1.04948e-40	-0.270239	0.279	0.594	3.84119e-36	IM/IGBN
SORT1	1.29819e-40	-0.306986	0.25	0.536	4.75149e-36	IM/IGBN
SDC3	1.5584e-40	-0.256862	0.11	0.324	5.7039e-36	IM/IGBN
PBDC1	1.81722e-40	-0.269629	0.228	0.516	6.65122e-36	IM/IGBN
ATP5F1B	2.73663e-40	0.495443	0.885	0.882	1.00163e-35	IM/IGBN
GLIPR1	3.27962e-40	0.542455	0.818	0.776	1.20037e-35	IM/IGBN
NDUFC2	3.53255e-40	-0.386084	0.677	0.881	1.29295e-35	IM/IGBN
S100A6	3.70678e-40	-1.17652	0.453	0.67	1.35672e-35	IM/IGBN
SLC35D2	4.21618e-40	0.436955	0.238	0.043	1.54316e-35	IM/IGBN
MAF	4.67757e-40	0.557962	0.813	0.799	1.71204e-35	IM/IGBN
HTR2B	6.43763e-40	0.623603	0.291	0.086	2.35624e-35	IM/IGBN
CD82	8.0687e-40	-0.257651	0.172	0.43	2.95323e-35	IM/IGBN
FYB1	8.75283e-40	0.587098	0.789	0.767	3.20362e-35	IM/IGBN
SNRPD1	8.79526e-40	-0.275784	0.319	0.641	3.21915e-35	IM/IGBN
JPT1	9.10809e-40	-0.260021	0.331	0.66	3.33365e-35	IM/IGBN
CHCHD2	9.85062e-40	0.623873	0.699	0.467	3.60543e-35	IM/IGBN
HLA-DMB	1.0888e-39	-0.533292	0.58	0.817	3.9851e-35	IM/IGBN
TIMM17A	1.19294e-39	-0.27937	0.217	0.497	4.3663e-35	IM/IGBN
EMC7	1.68994e-39	-0.273272	0.271	0.57	6.18536e-35	IM/IGBN
C1QC	2.3462e-39	-0.473807	0.988	0.97	8.58732e-35	IM/IGBN
ATP5MC1	2.70146e-39	-0.341008	0.366	0.686	9.8876e-35	IM/IGBN
KCTD12	3.3596e-39	0.593161	0.79	0.768	1.22965e-34	IM/IGBN
ELL2	4.5399e-39	-0.28567	0.197	0.458	1.66165e-34	IM/IGBN
UBC	6.67082e-39	0.368258	0.987	0.974	2.44159e-34	IM/IGBN
DPP7	8.75013e-39	-0.400435	0.563	0.852	3.20264e-34	IM/IGBN
LPL	9.13489e-39	-0.754504	0.28	0.512	3.34346e-34	IM/IGBN
SELENOK	9.31474e-39	-0.264391	0.348	0.687	3.40929e-34	IM/IGBN
SELENON	1.11196e-38	-0.281396	0.149	0.381	4.06987e-34	IM/IGBN
PFN1	1.19871e-38	0.354377	0.997	0.989	4.3874e-34	IM/IGBN
SEC61G	1.43096e-38	-0.357963	0.494	0.812	5.23744e-34	IM/IGBN
KLF2	1.46075e-38	0.551931	0.228	0.041	5.3465e-34	IM/IGBN
CDKN1C	1.50981e-38	0.514324	0.215	0.032	5.52606e-34	IM/IGBN
RUNX1	1.5646e-38	-0.297591	0.25	0.548	5.72658e-34	IM/IGBN
GSTP1	1.82161e-38	0.424482	0.952	0.942	6.66727e-34	IM/IGBN
PPDPF	1.83843e-38	-0.500829	0.681	0.9	6.72885e-34	IM/IGBN
RNF149	1.84135e-38	-0.331273	0.317	0.626	6.73952e-34	IM/IGBN
LAMP2	2.13415e-38	-0.393976	0.49	0.773	7.81122e-34	IM/IGBN
GATM	2.45068e-38	0.718109	0.661	0.606	8.96973e-34	IM/IGBN
IDH1	2.5069e-38	-0.472315	0.659	0.883	9.17549e-34	IM/IGBN
CTTNBP2	2.72355e-38	0.528493	0.282	0.083	9.96846e-34	IM/IGBN
REEP5	3.11476e-38	-0.428473	0.526	0.781	1.14003e-33	IM/IGBN
TNFRSF11A	3.35669e-38	0.636427	0.35	0.147	1.22858e-33	IM/IGBN
RB1	3.67545e-38	0.688552	0.675	0.62	1.34525e-33	IM/IGBN
CTSS	5.22239e-38	-0.486379	0.917	0.956	1.91145e-33	IM/IGBN
MBNL1	5.32558e-38	0.678216	0.62	0.553	1.94921e-33	IM/IGBN
PDGFC	6.73073e-38	-0.270184	0.19	0.45	2.46352e-33	IM/IGBN
SEPHS2	8.05906e-38	-0.317876	0.334	0.655	2.9497e-33	IM/IGBN
EIF5	9.14786e-38	-0.368033	0.462	0.769	3.34821e-33	IM/IGBN
MYDGF	9.19518e-38	-0.414632	0.632	0.859	3.36553e-33	IM/IGBN
CXCL8	9.55596e-38	-0.8132	0.092	0.274	3.49758e-33	IM/IGBN
TMEM147	1.02484e-37	-0.329033	0.429	0.757	3.75103e-33	IM/IGBN
CCPG1	1.04316e-37	-0.289118	0.262	0.552	3.81806e-33	IM/IGBN
ABR	1.04939e-37	-0.262898	0.266	0.568	3.84086e-33	IM/IGBN
NCF1	1.23253e-37	0.820405	0.521	0.364	4.51118e-33	IM/IGBN
SRA1	1.48171e-37	-0.270033	0.293	0.608	5.4232e-33	IM/IGBN
DDX17	1.52312e-37	0.462978	0.753	0.751	5.57478e-33	IM/IGBN
KDELR1	1.63343e-37	0.518533	0.774	0.786	5.97851e-33	IM/IGBN
ABHD17A	1.71506e-37	0.603751	0.494	0.337	6.2773e-33	IM/IGBN
CCNG1	1.95208e-37	0.70578	0.543	0.424	7.14482e-33	IM/IGBN
C1orf54	2.63694e-37	-0.340163	0.187	0.424	9.65147e-33	IM/IGBN
MT-ND5	3.5007e-37	-0.271629	0.994	0.953	1.28129e-32	IM/IGBN
TPI1	3.589e-37	-0.396888	0.828	0.95	1.31361e-32	IM/IGBN
LEPROT	3.66183e-37	-0.268263	0.322	0.636	1.34027e-32	IM/IGBN
NR1H3	4.48092e-37	-0.635511	0.256	0.505	1.64006e-32	IM/IGBN
ATP5MF	5.98099e-37	-0.349814	0.79	0.936	2.1891e-32	IM/IGBN
AGR2	6.01913e-37	0.587652	0.169	0.007	2.20306e-32	IM/IGBN
G6PD	6.35919e-37	-0.435191	0.286	0.544	2.32753e-32	IM/IGBN
ADRM1	6.53307e-37	-0.290874	0.36	0.68	2.39117e-32	IM/IGBN
RBMS1	8.23407e-37	-0.328415	0.44	0.772	3.01375e-32	IM/IGBN
ZFPM1	1.19551e-36	0.428014	0.219	0.041	4.37569e-32	IM/IGBN
ASAH1	1.43997e-36	-0.395455	0.916	0.973	5.27042e-32	IM/IGBN
MICOS10	1.5526e-36	-0.363888	0.73	0.917	5.68268e-32	IM/IGBN
GLUL	2.01178e-36	-0.479724	0.855	0.962	7.36333e-32	IM/IGBN
EIF3D	2.36236e-36	0.564089	0.738	0.749	8.64648e-32	IM/IGBN
HEXB	2.85307e-36	-0.437777	0.613	0.826	1.04425e-31	IM/IGBN
FDX1	3.68159e-36	-0.305292	0.245	0.515	1.3475e-31	IM/IGBN
CHCHD6	4.5318e-36	-0.367216	0.113	0.309	1.65868e-31	IM/IGBN
BHLHE41	4.89433e-36	-0.362911	0.405	0.719	1.79137e-31	IM/IGBN
ROMO1	6.36324e-36	-0.282795	0.364	0.68	2.32901e-31	IM/IGBN
RPL30	6.37191e-36	0.283659	0.998	0.986	2.33218e-31	IM/IGBN
IPCEF1	1.06739e-35	0.425719	0.221	0.044	3.90675e-31	IM/IGBN
ALCAM	1.62602e-35	-0.410242	0.278	0.539	5.9514e-31	IM/IGBN
FAM20A	1.71457e-35	-0.276016	0.22	0.483	6.27548e-31	IM/IGBN
MMP14	2.35376e-35	-0.341617	0.432	0.746	8.615e-31	IM/IGBN
SESN1	3.41377e-35	0.636745	0.432	0.262	1.24948e-30	IM/IGBN
C5AR1	4.19595e-35	-0.387639	0.536	0.804	1.53576e-30	IM/IGBN
IL1RN	4.82177e-35	-0.348492	0.06	0.215	1.76481e-30	IM/IGBN
CD52	5.77508e-35	-0.704252	0.18	0.396	2.11374e-30	IM/IGBN
RAPH1	6.8322e-35	0.561707	0.357	0.167	2.50065e-30	IM/IGBN
FLI1	6.90498e-35	0.648141	0.498	0.366	2.52729e-30	IM/IGBN
PID1	7.09331e-35	0.357502	0.15	0.002	2.59622e-30	IM/IGBN
KRTCAP2	7.17478e-35	-0.361433	0.676	0.872	2.62604e-30	IM/IGBN
ARHGAP6	1.19703e-34	0.59747	0.345	0.159	4.38127e-30	IM/IGBN
NDUFA1	1.21571e-34	-0.337542	0.695	0.909	4.44963e-30	IM/IGBN
PILRA	1.51661e-34	-0.469916	0.461	0.704	5.55094e-30	IM/IGBN
RPS26	1.68151e-34	0.347222	0.987	0.983	6.15451e-30	IM/IGBN
MMP7	2.30952e-34	-0.898894	0.028	0.148	8.45308e-30	IM/IGBN
UGP2	2.56098e-34	-0.256059	0.323	0.632	9.37346e-30	IM/IGBN
SET	2.98675e-34	0.554604	0.733	0.765	1.09318e-29	IM/IGBN
ZEB2	3.12851e-34	0.493788	0.816	0.839	1.14506e-29	IM/IGBN
SLIRP	4.01871e-34	-0.269903	0.312	0.61	1.47089e-29	IM/IGBN
LY96	9.8434e-34	-0.478271	0.759	0.914	3.60278e-29	IM/IGBN
TYMP	1.02646e-33	-0.399741	0.612	0.881	3.75696e-29	IM/IGBN
H2AFV	2.66197e-33	0.705094	0.721	0.76	9.74306e-29	IM/IGBN
ADAM28	3.1819e-33	0.634487	0.454	0.293	1.16461e-28	IM/IGBN
ATP5MD	3.34741e-33	-0.354387	0.709	0.926	1.22518e-28	IM/IGBN
OST4	3.83483e-33	-0.304964	0.822	0.938	1.40359e-28	IM/IGBN
RNASET2	5.97074e-33	0.524968	0.817	0.814	2.18535e-28	IM/IGBN
ARHGDIB	9.10367e-33	0.373018	0.963	0.955	3.33203e-28	IM/IGBN
RPS10	9.95112e-33	0.5653	0.382	0.204	3.64221e-28	IM/IGBN
GPR183	1.07073e-32	0.548926	0.469	0.261	3.919e-28	IM/IGBN
CKLF	1.31029e-32	-0.36038	0.457	0.74	4.7958e-28	IM/IGBN
CYBA	2.04233e-32	-0.323888	0.974	0.966	7.47515e-28	IM/IGBN
KDELR2	2.14044e-32	-0.291083	0.351	0.65	7.83421e-28	IM/IGBN
RPL35A	3.98306e-32	0.299806	0.991	0.983	1.45784e-27	IM/IGBN
SEMA6B	5.10159e-32	-0.299303	0.177	0.394	1.86723e-27	IM/IGBN
MTURN	6.56066e-32	0.416391	0.212	0.049	2.40127e-27	IM/IGBN
SDCBP	8.29323e-32	-0.381454	0.895	0.972	3.03541e-27	IM/IGBN
EIF3E	9.15392e-32	0.461092	0.837	0.868	3.35042e-27	IM/IGBN
TMED2	9.61842e-32	-0.254554	0.377	0.687	3.52044e-27	IM/IGBN
NEK6	1.07667e-31	-0.334217	0.365	0.65	3.94073e-27	IM/IGBN
COX7B	1.13477e-31	-0.333064	0.755	0.937	4.15336e-27	IM/IGBN
MTRNR2L8	1.51339e-31	1.05079	0.172	0.022	5.53916e-27	IM/IGBN
CALU	1.82412e-31	-0.281644	0.377	0.68	6.67647e-27	IM/IGBN
UBL5	2.83256e-31	-0.305174	0.716	0.917	1.03675e-26	IM/IGBN
LAPTM5	2.84214e-31	0.332191	0.986	0.972	1.04025e-26	IM/IGBN
TGFB1	5.27394e-31	0.590033	0.69	0.676	1.93032e-26	IM/IGBN
SNCA	8.29079e-31	-0.264118	0.285	0.552	3.03451e-26	IM/IGBN
SPINT2	8.53248e-31	-0.287554	0.371	0.659	3.12297e-26	IM/IGBN
TM2D2	9.36704e-31	-0.259091	0.394	0.705	3.42843e-26	IM/IGBN
PGD	1.15577e-30	-0.425483	0.728	0.904	4.23022e-26	IM/IGBN
GMFG	1.47801e-30	0.442977	0.829	0.867	5.40965e-26	IM/IGBN
HERPUD1	1.91087e-30	0.549883	0.676	0.644	6.99396e-26	IM/IGBN
DCAF7	2.16751e-30	-0.258451	0.367	0.665	7.9333e-26	IM/IGBN
ZFP36L2	3.20557e-30	0.594108	0.752	0.756	1.17327e-25	IM/IGBN
F2RL3	3.35967e-30	0.401511	0.176	0.027	1.22967e-25	IM/IGBN
RPS17	3.86282e-30	0.4326	0.875	0.907	1.41383e-25	IM/IGBN
DBP	5.88595e-30	0.461286	0.221	0.061	2.15432e-25	IM/IGBN
SEPTIN9	6.82682e-30	0.592429	0.608	0.561	2.49869e-25	IM/IGBN
EIF3K	7.46922e-30	0.383194	0.925	0.941	2.73381e-25	IM/IGBN
MAP3K8	8.5969e-30	-0.330111	0.264	0.51	3.14655e-25	IM/IGBN
TMEM179B	1.01073e-29	-0.281951	0.442	0.712	3.69936e-25	IM/IGBN
PSMA3	1.03037e-29	-0.254847	0.372	0.673	3.77124e-25	IM/IGBN
PABPC1	1.03146e-29	0.324149	0.973	0.981	3.77524e-25	IM/IGBN
NCKAP1L	1.06527e-29	0.521346	0.719	0.728	3.89901e-25	IM/IGBN
AOAH	1.42242e-29	0.658411	0.419	0.281	5.20621e-25	IM/IGBN
UQCRH	1.48728e-29	0.391697	0.897	0.933	5.4436e-25	IM/IGBN
MAFB	1.58744e-29	0.567008	0.731	0.726	5.81019e-25	IM/IGBN
LDHA	1.77318e-29	-0.355378	0.455	0.728	6.49002e-25	IM/IGBN
NCL	1.8666e-29	0.445042	0.821	0.827	6.83194e-25	IM/IGBN
PDCD6	1.88612e-29	-0.293798	0.483	0.774	6.90337e-25	IM/IGBN
ATG4C	2.01085e-29	0.641397	0.435	0.305	7.3599e-25	IM/IGBN
GUSB	2.51912e-29	-0.468104	0.4	0.636	9.22022e-25	IM/IGBN
FABP4	2.68287e-29	-0.830636	0.097	0.261	9.81957e-25	IM/IGBN
IGF2BP1	3.38816e-29	0.288754	0.144	0.011	1.2401e-24	IM/IGBN
LTBP2	3.54166e-29	0.376014	0.21	0.053	1.29628e-24	IM/IGBN
ZNF706	3.56154e-29	-0.371385	0.653	0.869	1.30356e-24	IM/IGBN
PRCP	3.71774e-29	-0.283734	0.383	0.663	1.36073e-24	IM/IGBN
PTEN	4.0493e-29	0.539984	0.369	0.21	1.48208e-24	IM/IGBN
RPL37	4.47586e-29	0.292228	0.992	0.982	1.63821e-24	IM/IGBN
CD151	1.0574e-28	-0.265062	0.32	0.594	3.87019e-24	IM/IGBN
COX6A1	1.06422e-28	-0.27542	0.88	0.945	3.89515e-24	IM/IGBN
SFT2D1	1.36745e-28	-0.278384	0.484	0.773	5.00499e-24	IM/IGBN
MITF	1.40272e-28	-0.264713	0.345	0.618	5.13408e-24	IM/IGBN
HNRNPU	1.60156e-28	0.460824	0.778	0.827	5.86185e-24	IM/IGBN
GNG2	1.67392e-28	0.541283	0.341	0.177	6.12672e-24	IM/IGBN
ID2	3.07513e-28	-0.380673	0.487	0.74	1.12553e-23	IM/IGBN
HNRNPA1	3.3997e-28	0.400278	0.93	0.95	1.24432e-23	IM/IGBN
RAB31	4.25356e-28	-0.344647	0.68	0.898	1.55685e-23	IM/IGBN
SEC61B	4.68521e-28	-0.30398	0.74	0.921	1.71483e-23	IM/IGBN
PLEKHB2	5.99529e-28	-0.260875	0.468	0.771	2.19433e-23	IM/IGBN
LY86	6.51391e-28	-0.320841	0.493	0.747	2.38416e-23	IM/IGBN
ARPC1B	6.73428e-28	-0.297195	0.976	0.985	2.46481e-23	IM/IGBN
PSMC4	9.02929e-28	0.669965	0.652	0.619	3.30481e-23	IM/IGBN
CREG1	1.08893e-27	0.426197	0.917	0.941	3.98559e-23	IM/IGBN
HIST1H2AC	1.60523e-27	0.60616	0.332	0.179	5.87529e-23	IM/IGBN
CDC34	1.83547e-27	0.374494	0.254	0.091	6.71802e-23	IM/IGBN
MYH9	2.12751e-27	0.54239	0.652	0.632	7.7869e-23	IM/IGBN
MPEG1	2.23591e-27	0.607313	0.442	0.296	8.18364e-23	IM/IGBN
PRDM1	2.34667e-27	0.547448	0.324	0.164	8.58904e-23	IM/IGBN
SLC25A5	2.62342e-27	0.343954	0.943	0.953	9.602e-23	IM/IGBN
ARF4	3.33318e-27	-0.276571	0.357	0.651	1.21998e-22	IM/IGBN
INSIG1	5.53139e-27	0.62097	0.382	0.233	2.02454e-22	IM/IGBN
MEF2C	6.23155e-27	0.528132	0.67	0.652	2.28081e-22	IM/IGBN
STARD10	7.32538e-27	0.375361	0.196	0.049	2.68116e-22	IM/IGBN
HNRNPL	8.78381e-27	0.618464	0.52	0.456	3.21496e-22	IM/IGBN
FUOM	9.31845e-27	-0.303652	0.449	0.729	3.41064e-22	IM/IGBN
CLTA	1.15933e-26	0.332143	0.929	0.951	4.24327e-22	IM/IGBN
SAT1	1.1875e-26	0.352726	0.989	0.99	4.34636e-22	IM/IGBN
VMP1	1.28236e-26	-0.31457	0.408	0.703	4.69358e-22	IM/IGBN
TOMM7	1.54306e-26	-0.312255	0.836	0.951	5.64775e-22	IM/IGBN
CLEC10A	1.63432e-26	0.507911	0.234	0.079	5.98178e-22	IM/IGBN
RCSD1	1.7442e-26	0.590292	0.53	0.448	6.38395e-22	IM/IGBN
RNH1	1.94001e-26	-0.27582	0.534	0.806	7.10064e-22	IM/IGBN
ATP5MC3	2.04799e-26	-0.302608	0.886	0.957	7.49585e-22	IM/IGBN
CD9	2.42811e-26	-0.284358	0.434	0.66	8.88713e-22	IM/IGBN
COMMD6	2.43086e-26	-0.292699	0.764	0.934	8.8972e-22	IM/IGBN
PMP22	2.66044e-26	-0.378487	0.607	0.841	9.73749e-22	IM/IGBN
MAP4K4	2.76256e-26	0.613043	0.481	0.384	1.01112e-21	IM/IGBN
LAPTM4A	4.60676e-26	-0.359088	0.675	0.865	1.68612e-21	IM/IGBN
RAMP1	6.30101e-26	-0.326175	0.145	0.32	2.30623e-21	IM/IGBN
ZFAND5	6.35916e-26	-0.299363	0.532	0.81	2.32752e-21	IM/IGBN
NDUFC1	7.25338e-26	-0.273459	0.545	0.825	2.65481e-21	IM/IGBN
SLC25A1	8.56416e-26	0.45051	0.292	0.139	3.13457e-21	IM/IGBN
PGLS	9.98965e-26	0.418532	0.822	0.865	3.65631e-21	IM/IGBN
MMADHC	1.39425e-25	0.447384	0.7	0.743	5.1031e-21	IM/IGBN
ATP5PF	1.44232e-25	-0.296412	0.69	0.897	5.27902e-21	IM/IGBN
MT1X	1.70934e-25	-0.28915	0.08	0.223	6.25635e-21	IM/IGBN
NDUFS5	1.77051e-25	-0.281851	0.718	0.906	6.48024e-21	IM/IGBN
LYL1	1.84422e-25	0.524853	0.38	0.237	6.75002e-21	IM/IGBN
CD84	1.88102e-25	-0.378166	0.58	0.803	6.88473e-21	IM/IGBN
CLTC	2.25013e-25	0.462855	0.821	0.864	8.2357e-21	IM/IGBN
SNX2	2.57502e-25	0.440274	0.804	0.844	9.42482e-21	IM/IGBN
OXA1L	2.97558e-25	0.424541	0.747	0.788	1.08909e-20	IM/IGBN
SEM1	3.29348e-25	-0.287488	0.62	0.886	1.20544e-20	IM/IGBN
CTNNBIP1	3.39274e-25	0.381825	0.249	0.097	1.24178e-20	IM/IGBN
FGL1	3.93133e-25	0.529622	0.332	0.18	1.43891e-20	IM/IGBN
C11orf68	6.58425e-25	0.375037	0.22	0.076	2.4099e-20	IM/IGBN
SARAF	6.9385e-25	-0.296247	0.768	0.899	2.53956e-20	IM/IGBN
CALR	7.22127e-25	-0.343521	0.755	0.898	2.64306e-20	IM/IGBN
CEBPA	7.76392e-25	0.56588	0.526	0.445	2.84167e-20	IM/IGBN
PCM1	8.01532e-25	0.533692	0.655	0.661	2.93369e-20	IM/IGBN
ZNF467	8.02079e-25	0.424595	0.24	0.092	2.93569e-20	IM/IGBN
ITPR2	8.83037e-25	0.521977	0.682	0.68	3.232e-20	IM/IGBN
ELMSAN1	9.04981e-25	0.524716	0.324	0.178	3.31232e-20	IM/IGBN
MGST2	1.00898e-24	-0.260108	0.42	0.703	3.69299e-20	IM/IGBN
ATRAID	1.08274e-24	-0.288377	0.542	0.779	3.96294e-20	IM/IGBN
SGK1	1.13948e-24	-0.334706	0.569	0.829	4.17062e-20	IM/IGBN
MKNK2	1.83314e-24	0.524575	0.357	0.217	6.70948e-20	IM/IGBN
TIMP2	5.48279e-24	0.435193	0.785	0.84	2.00676e-19	IM/IGBN
KTN1	9.56444e-24	-0.250159	0.495	0.773	3.50068e-19	IM/IGBN
CDK2AP1	9.72267e-24	0.460916	0.342	0.198	3.55859e-19	IM/IGBN
KHDRBS1	1.21387e-23	0.524655	0.623	0.633	4.44288e-19	IM/IGBN
OTULINL	1.34969e-23	0.604168	0.539	0.478	4.94e-19	IM/IGBN
SSBP2	1.69626e-23	0.518579	0.357	0.221	6.20847e-19	IM/IGBN
ADAP2	1.72971e-23	0.508714	0.728	0.758	6.33091e-19	IM/IGBN
NCOA4	1.75947e-23	0.447957	0.771	0.812	6.43982e-19	IM/IGBN
CD302	1.76799e-23	0.631929	0.564	0.526	6.47103e-19	IM/IGBN
AL121933.2	2.3775e-23	-0.474154	0.265	0.455	8.7019e-19	IM/IGBN
ZNF217	3.10106e-23	0.539835	0.365	0.236	1.13502e-18	IM/IGBN
KLF3	3.57029e-23	0.570939	0.489	0.401	1.30676e-18	IM/IGBN
CNPY3	4.74319e-23	0.459808	0.707	0.757	1.73605e-18	IM/IGBN
BMP2K	5.26235e-23	0.526058	0.615	0.581	1.92607e-18	IM/IGBN
RPN1	5.43709e-23	-0.251179	0.462	0.73	1.99003e-18	IM/IGBN
LAMP1	6.02485e-23	-0.251938	0.469	0.739	2.20516e-18	IM/IGBN
COL6A2	6.38224e-23	0.584764	0.166	0.039	2.33596e-18	IM/IGBN
STK24	6.60334e-23	0.519474	0.394	0.272	2.41689e-18	IM/IGBN
MT2A	9.31542e-23	-0.55199	0.168	0.342	3.40954e-18	IM/IGBN
CD36	9.7468e-23	0.361048	0.886	0.827	3.56743e-18	IM/IGBN
RPS21	1.05445e-22	0.284967	0.975	0.971	3.85938e-18	IM/IGBN
PABPN1	1.06989e-22	0.525899	0.536	0.485	3.91591e-18	IM/IGBN
HIST1H1B	1.08603e-22	0.587531	0.111	0.007	3.97496e-18	IM/IGBN
MYL9	1.09032e-22	-0.375207	0.039	0.139	3.99069e-18	IM/IGBN
LRP1	1.18183e-22	0.517419	0.67	0.673	4.32561e-18	IM/IGBN
ITGB2-AS1	1.22597e-22	0.507602	0.304	0.17	4.48716e-18	IM/IGBN
ATP5F1A	1.89809e-22	0.398313	0.795	0.828	6.9472e-18	IM/IGBN
EPS15	1.91545e-22	0.605167	0.592	0.56	7.01072e-18	IM/IGBN
NAMPT	2.33054e-22	-0.304974	0.31	0.533	8.53003e-18	IM/IGBN
TMBIM4	2.98166e-22	-0.317248	0.69	0.86	1.09132e-17	IM/IGBN
MKI67	3.34744e-22	0.917322	0.121	0.014	1.22519e-17	IM/IGBN
JUP	3.67703e-22	0.316681	0.169	0.045	1.34583e-17	IM/IGBN
BRD7	4.46197e-22	0.472491	0.319	0.182	1.63313e-17	IM/IGBN
ERP29	4.62491e-22	0.40027	0.775	0.803	1.69276e-17	IM/IGBN
RHOC	4.8128e-22	-0.381077	0.33	0.537	1.76153e-17	IM/IGBN
CLEC7A	5.43525e-22	-0.342575	0.471	0.698	1.98935e-17	IM/IGBN
UBE2H	5.4761e-22	0.508055	0.389	0.274	2.00431e-17	IM/IGBN
KCNE3	6.03179e-22	0.531807	0.411	0.301	2.2077e-17	IM/IGBN
SRRM2	8.00534e-22	0.435607	0.729	0.796	2.93004e-17	IM/IGBN
SECTM1	8.17308e-22	0.264429	0.121	0.015	2.99143e-17	IM/IGBN
LIMD2	9.37977e-22	0.565724	0.593	0.534	3.43309e-17	IM/IGBN
CD320	9.64433e-22	0.370131	0.187	0.061	3.52992e-17	IM/IGBN
PSAP	9.68741e-22	0.273864	0.998	0.974	3.54569e-17	IM/IGBN
UBE2R2	1.00213e-21	0.528964	0.474	0.394	3.66788e-17	IM/IGBN
FRMD4B	1.17189e-21	0.531371	0.554	0.502	4.28923e-17	IM/IGBN
SF3A1	1.22572e-21	0.527445	0.46	0.374	4.48627e-17	IM/IGBN
HNRNPD	1.31282e-21	0.530485	0.545	0.51	4.80505e-17	IM/IGBN
WAS	1.39847e-21	0.501686	0.642	0.659	5.11853e-17	IM/IGBN
TCF12	1.43098e-21	0.516621	0.405	0.289	5.23753e-17	IM/IGBN
PTOV1	1.46686e-21	0.488156	0.38	0.261	5.36887e-17	IM/IGBN
CDC37	1.68564e-21	-0.261979	0.536	0.811	6.16962e-17	IM/IGBN
NONO	1.84321e-21	0.512781	0.58	0.579	6.74634e-17	IM/IGBN
CDC42	1.87802e-21	0.35924	0.813	0.881	6.87373e-17	IM/IGBN
PLSCR1	2.16044e-21	-0.250554	0.472	0.735	7.90742e-17	IM/IGBN
SQOR	2.45274e-21	-0.2657	0.401	0.641	8.97727e-17	IM/IGBN
CSDE1	2.90407e-21	0.409116	0.775	0.828	1.06292e-16	IM/IGBN
PTPN6	2.94531e-21	-0.275607	0.483	0.742	1.07801e-16	IM/IGBN
NDUFS2	3.03094e-21	0.470855	0.604	0.596	1.10936e-16	IM/IGBN
IGF1	3.49744e-21	0.56154	0.582	0.466	1.2801e-16	IM/IGBN
CASTOR2	4.07338e-21	0.265104	0.13	0.021	1.4909e-16	IM/IGBN
GSN	4.45528e-21	0.409239	0.908	0.901	1.63068e-16	IM/IGBN
CD99	5.13052e-21	0.351862	0.858	0.883	1.87782e-16	IM/IGBN
GCLC	7.1235e-21	0.618495	0.529	0.451	2.60727e-16	IM/IGBN
SLC4A7	7.23776e-21	0.485863	0.292	0.163	2.64909e-16	IM/IGBN
EEF1D	8.05645e-21	0.281504	0.934	0.952	2.94874e-16	IM/IGBN
GIMAP1	9.13806e-21	0.500807	0.351	0.224	3.34462e-16	IM/IGBN
YBX1	1.10606e-20	0.266992	0.987	0.977	4.04827e-16	IM/IGBN
RNASE6	1.17774e-20	0.48919	0.676	0.689	4.31064e-16	IM/IGBN
C19orf53	1.52627e-20	-0.250624	0.592	0.841	5.5863e-16	IM/IGBN
AP2S1	1.9923e-20	0.262592	0.96	0.966	7.29203e-16	IM/IGBN
CAPNS1	2.02945e-20	0.493695	0.606	0.617	7.42801e-16	IM/IGBN
CDKN2A	2.24144e-20	-0.328568	0.284	0.485	8.20391e-16	IM/IGBN
ISCU	2.72032e-20	-0.273081	0.711	0.901	9.95666e-16	IM/IGBN
TALDO1	2.8625e-20	-0.304009	0.794	0.929	1.0477e-15	IM/IGBN
NOTCH2	3.13135e-20	0.53283	0.43	0.336	1.1461e-15	IM/IGBN
CSNK2A2	3.7583e-20	0.440949	0.311	0.188	1.37557e-15	IM/IGBN
RTN1	4.42096e-20	0.500078	0.341	0.223	1.61811e-15	IM/IGBN
TXNL4A	5.17591e-20	0.498535	0.526	0.493	1.89444e-15	IM/IGBN
APBB1IP	6.43562e-20	0.489186	0.569	0.519	2.3555e-15	IM/IGBN
MYL12B	7.90932e-20	-0.289388	0.786	0.919	2.89489e-15	IM/IGBN
RBP7	8.43791e-20	0.518702	0.277	0.146	3.08836e-15	IM/IGBN
CENPF	8.80885e-20	0.786403	0.119	0.019	3.22413e-15	IM/IGBN
IGFBP4	9.27073e-20	0.479863	0.501	0.375	3.39318e-15	IM/IGBN
EIF5A	9.61207e-20	-0.280575	0.486	0.732	3.51812e-15	IM/IGBN
AC129507.1	1.2603e-19	0.603883	0.408	0.309	4.61282e-15	IM/IGBN
MILR1	1.35105e-19	0.49758	0.564	0.547	4.94498e-15	IM/IGBN
NDUFV2	1.64381e-19	-0.270235	0.756	0.917	6.01651e-15	IM/IGBN
IFNGR1	2.89678e-19	0.561234	0.724	0.762	1.06025e-14	IM/IGBN
TOMM20	2.91392e-19	0.415774	0.728	0.797	1.06652e-14	IM/IGBN
NUDT3	3.36385e-19	0.515336	0.446	0.368	1.2312e-14	IM/IGBN
TM9SF2	3.51175e-19	0.507754	0.622	0.64	1.28534e-14	IM/IGBN
ITSN1	3.51661e-19	0.514778	0.418	0.326	1.28711e-14	IM/IGBN
GIMAP4	3.54456e-19	0.553718	0.535	0.5	1.29734e-14	IM/IGBN
HNRNPUL2	3.93479e-19	0.501249	0.451	0.374	1.44017e-14	IM/IGBN
CNN2	5.27425e-19	0.47988	0.431	0.332	1.93043e-14	IM/IGBN
RIN2	5.96225e-19	0.539423	0.448	0.377	2.18224e-14	IM/IGBN
TOP2A	6.49786e-19	0.7806	0.121	0.022	2.37828e-14	IM/IGBN
LY6E	6.89947e-19	-0.301334	0.436	0.663	2.52527e-14	IM/IGBN
CALM3	7.11237e-19	0.310791	0.888	0.935	2.6032e-14	IM/IGBN
HTR7	8.08432e-19	0.316961	0.162	0.051	2.95894e-14	IM/IGBN
BEX3	1.027e-18	0.391643	0.438	0.284	3.75892e-14	IM/IGBN
PTBP3	1.31279e-18	0.523501	0.564	0.549	4.80496e-14	IM/IGBN
NBL1	1.36989e-18	0.378467	0.256	0.129	5.01393e-14	IM/IGBN
UBXN1	1.58425e-18	0.382877	0.754	0.828	5.79852e-14	IM/IGBN
CASP1	1.7942e-18	0.563857	0.542	0.518	6.56694e-14	IM/IGBN
RGS2	2.31919e-18	0.526883	0.388	0.277	8.48846e-14	IM/IGBN
FCER1G	2.51652e-18	-0.258939	0.985	0.973	9.21073e-14	IM/IGBN
GNB1	2.85548e-18	0.455974	0.613	0.644	1.04513e-13	IM/IGBN
SAP30L	3.05373e-18	0.29125	0.173	0.06	1.1177e-13	IM/IGBN
KDM2B	3.54178e-18	0.48079	0.358	0.256	1.29633e-13	IM/IGBN
AC011603.2	3.54663e-18	0.277616	0.105	0.015	1.2981e-13	IM/IGBN
TRAPPC10	3.61362e-18	0.291122	0.175	0.063	1.32262e-13	IM/IGBN
FAM13A	3.65277e-18	0.488361	0.365	0.254	1.33695e-13	IM/IGBN
PGK1	3.86372e-18	-0.273075	0.646	0.841	1.41416e-13	IM/IGBN
LYN	4.13292e-18	0.500429	0.526	0.491	1.51269e-13	IM/IGBN
HSPA8	6.68428e-18	-0.281235	0.803	0.943	2.44651e-13	IM/IGBN
MIS18BP1	6.80586e-18	0.524428	0.405	0.313	2.49101e-13	IM/IGBN
PREX1	7.63763e-18	0.494967	0.412	0.327	2.79545e-13	IM/IGBN
UCP2	8.18238e-18	-0.253903	0.832	0.94	2.99483e-13	IM/IGBN
GSR	8.72708e-18	0.540795	0.359	0.262	3.1942e-13	IM/IGBN
POLR1D	1.12464e-17	0.479024	0.583	0.585	4.1163e-13	IM/IGBN
AP2A2	1.14306e-17	0.519889	0.508	0.458	4.18371e-13	IM/IGBN
CCL4	1.4271e-17	-0.688331	0.131	0.263	5.22331e-13	IM/IGBN
ALKBH7	1.47431e-17	0.41986	0.698	0.758	5.39613e-13	IM/IGBN
PDCD4	1.83411e-17	0.52005	0.467	0.408	6.71304e-13	IM/IGBN
HIST2H2AC	2.12958e-17	0.29162	0.143	0.042	7.79447e-13	IM/IGBN
NCAPD2	2.27404e-17	0.413485	0.184	0.074	8.3232e-13	IM/IGBN
TMEM65	2.60402e-17	0.375183	0.257	0.139	9.53098e-13	IM/IGBN
CALCOCO2	3.13157e-17	0.445456	0.265	0.152	1.14619e-12	IM/IGBN
QARS	3.71011e-17	0.490017	0.504	0.473	1.35794e-12	IM/IGBN
UNC93B1	3.88805e-17	0.47886	0.471	0.409	1.42306e-12	IM/IGBN
SKP2	4.21181e-17	0.286443	0.145	0.044	1.54156e-12	IM/IGBN
NRP1	4.84475e-17	0.424506	0.695	0.709	1.77323e-12	IM/IGBN
BIN1	5.73198e-17	0.526143	0.47	0.412	2.09796e-12	IM/IGBN
HECTD2	5.74361e-17	0.321194	0.215	0.099	2.10222e-12	IM/IGBN
NEAT1	6.51761e-17	-1.05484	0.81	0.924	2.38551e-12	IM/IGBN
PLD3	6.88544e-17	-0.297481	0.967	0.972	2.52014e-12	IM/IGBN
PAX8-AS1	7.93005e-17	0.36325	0.184	0.075	2.90248e-12	IM/IGBN
IL10RA	8.534e-17	0.450727	0.604	0.611	3.12353e-12	IM/IGBN
SF3B1	9.72006e-17	0.353649	0.686	0.717	3.55764e-12	IM/IGBN
SAP30	1.08466e-16	0.287839	0.161	0.058	3.96995e-12	IM/IGBN
PSMD4	1.16636e-16	0.404163	0.625	0.643	4.26898e-12	IM/IGBN
RGL1	1.25217e-16	0.523176	0.545	0.491	4.58306e-12	IM/IGBN
SERPINB6	1.32658e-16	0.465174	0.637	0.684	4.85541e-12	IM/IGBN
LTC4S	1.34916e-16	0.519371	0.361	0.258	4.93808e-12	IM/IGBN
CCL3	2.05209e-16	-0.404604	0.318	0.507	7.51085e-12	IM/IGBN
IER5L	2.29926e-16	0.503877	0.384	0.299	8.41551e-12	IM/IGBN
GRB2	2.30108e-16	0.301328	0.867	0.926	8.4222e-12	IM/IGBN
HADHA	2.42137e-16	0.38315	0.729	0.783	8.86247e-12	IM/IGBN
IGBP1	2.47478e-16	0.419049	0.554	0.544	9.05795e-12	IM/IGBN
RNF187	2.60157e-16	0.396459	0.306	0.198	9.52201e-12	IM/IGBN
LRMP	2.67109e-16	0.395706	0.257	0.147	9.77646e-12	IM/IGBN
CRTAP	3.21164e-16	0.369518	0.731	0.792	1.17549e-11	IM/IGBN
HDGF	3.27368e-16	0.543779	0.415	0.345	1.1982e-11	IM/IGBN
GAS7	4.50905e-16	0.494415	0.491	0.462	1.65036e-11	IM/IGBN
NOP53	7.35936e-16	0.394345	0.677	0.727	2.6936e-11	IM/IGBN
HDLBP	7.49567e-16	0.37916	0.665	0.738	2.74349e-11	IM/IGBN
PKN1	8.1558e-16	0.453811	0.513	0.478	2.9851e-11	IM/IGBN
LSP1	1.0075e-15	-0.535857	0.356	0.513	3.68753e-11	IM/IGBN
FGD2	1.02882e-15	0.4018	0.307	0.203	3.76559e-11	IM/IGBN
ATM	1.12772e-15	0.499899	0.482	0.456	4.12755e-11	IM/IGBN
ZNF106	1.21707e-15	0.525606	0.532	0.537	4.4546e-11	IM/IGBN
GPR34	1.9581e-15	0.381802	0.869	0.89	7.16685e-11	IM/IGBN
PGP	2.03153e-15	0.355412	0.229	0.124	7.43562e-11	IM/IGBN
LTA4H	2.28399e-15	0.467589	0.506	0.473	8.35963e-11	IM/IGBN
RASA1	2.286e-15	0.534906	0.467	0.414	8.36698e-11	IM/IGBN
YBX3	3.52269e-15	0.443171	0.437	0.381	1.28934e-10	IM/IGBN
HIGD2A	3.77758e-15	0.283976	0.903	0.942	1.38263e-10	IM/IGBN
MSRB2	3.8866e-15	0.45587	0.361	0.273	1.42253e-10	IM/IGBN
RSL1D1	3.98375e-15	0.407302	0.639	0.679	1.45809e-10	IM/IGBN
SLC40A1	4.09563e-15	0.518491	0.514	0.437	1.49904e-10	IM/IGBN
SQSTM1	4.69147e-15	-0.251865	0.833	0.954	1.71713e-10	IM/IGBN
JUND	4.90825e-15	0.50209	0.506	0.487	1.79647e-10	IM/IGBN
GTF2F1	6.34569e-15	0.466386	0.458	0.419	2.32259e-10	IM/IGBN
GPSM3	7.11342e-15	0.334412	0.765	0.82	2.60358e-10	IM/IGBN
PTTG1	7.4916e-15	0.604195	0.15	0.057	2.742e-10	IM/IGBN
CMTM3	8.7038e-15	0.419708	0.624	0.662	3.18568e-10	IM/IGBN
HRH1	1.0358e-14	0.349265	0.2	0.098	3.79113e-10	IM/IGBN
DOCK8	1.04191e-14	0.44449	0.536	0.538	3.8135e-10	IM/IGBN
DNAJC21	1.21887e-14	0.411472	0.314	0.22	4.46117e-10	IM/IGBN
ATF7IP	1.50026e-14	0.42782	0.317	0.219	5.49109e-10	IM/IGBN
GNPDA1	1.5019e-14	0.465469	0.633	0.661	5.49712e-10	IM/IGBN
H2AFJ	1.87393e-14	0.391926	0.732	0.795	6.85878e-10	IM/IGBN
IER3	1.92419e-14	0.378766	0.658	0.586	7.04272e-10	IM/IGBN
CALHM2	3.02259e-14	0.384256	0.316	0.216	1.1063e-09	IM/IGBN
SERPINB1	4.19255e-14	0.363981	0.664	0.708	1.53451e-09	IM/IGBN
UTRN	4.25694e-14	0.397041	0.313	0.219	1.55808e-09	IM/IGBN
ABCG2	6.00284e-14	0.37298	0.207	0.109	2.1971e-09	IM/IGBN
RRP36	6.40305e-14	0.311486	0.214	0.116	2.34358e-09	IM/IGBN
R3HDM2	6.43912e-14	0.354247	0.253	0.154	2.35678e-09	IM/IGBN
EIF4A2	6.63537e-14	0.382185	0.661	0.706	2.42861e-09	IM/IGBN
EPSTI1	8.44404e-14	0.477386	0.331	0.243	3.0906e-09	IM/IGBN
CYSLTR1	8.62045e-14	0.392071	0.269	0.174	3.15517e-09	IM/IGBN
SH3BGRL3	9.78112e-14	-0.551961	0.982	0.993	3.57999e-09	IM/IGBN
RNF125	1.35976e-13	0.393886	0.269	0.176	4.97687e-09	IM/IGBN
TYMS	1.65721e-13	0.38561	0.1	0.023	6.06554e-09	IM/IGBN
RAB34	1.94469e-13	0.345848	0.28	0.182	7.11777e-09	IM/IGBN
SND1	2.08097e-13	0.475176	0.465	0.446	7.61655e-09	IM/IGBN
IFI16	2.105e-13	0.336978	0.77	0.834	7.7045e-09	IM/IGBN
CTDNEP1	2.18531e-13	0.426746	0.499	0.496	7.99846e-09	IM/IGBN
SSR4	2.19871e-13	0.310693	0.783	0.83	8.0475e-09	IM/IGBN
ZNF581	2.42441e-13	0.428976	0.4	0.336	8.87359e-09	IM/IGBN
NR4A2	2.50169e-13	0.291722	0.178	0.082	9.15642e-09	IM/IGBN
CORO1B	2.76063e-13	0.302946	0.747	0.837	1.01042e-08	IM/IGBN
COL6A1	2.88659e-13	0.406338	0.176	0.079	1.05652e-08	IM/IGBN
FRAT2	3.34641e-13	0.300236	0.18	0.088	1.22482e-08	IM/IGBN
NDUFB9	3.49346e-13	-0.283768	0.66	0.829	1.27864e-08	IM/IGBN
ITGAL	3.57946e-13	0.421766	0.344	0.259	1.31012e-08	IM/IGBN
PPP1CC	5.03033e-13	0.412112	0.614	0.673	1.84115e-08	IM/IGBN
IDH2	5.31048e-13	0.398467	0.648	0.719	1.94369e-08	IM/IGBN
PSIP1	6.78926e-13	0.385875	0.249	0.16	2.48494e-08	IM/IGBN
SESN3	7.12068e-13	0.263208	0.134	0.051	2.60624e-08	IM/IGBN
ADA	7.12375e-13	0.431973	0.295	0.208	2.60736e-08	IM/IGBN
P2RY6	7.55808e-13	0.388331	0.356	0.274	2.76633e-08	IM/IGBN
CPNE1	7.56668e-13	0.386338	0.398	0.326	2.76948e-08	IM/IGBN
C20orf27	8.12088e-13	0.48109	0.487	0.474	2.97232e-08	IM/IGBN
MAMDC2	8.79273e-13	0.254565	0.119	0.039	3.21823e-08	IM/IGBN
TMEM123	1.11098e-12	0.414729	0.631	0.697	4.06629e-08	IM/IGBN
SYNC	1.1214e-12	0.259116	0.146	0.061	4.10443e-08	IM/IGBN
IGF2BP3	1.37395e-12	0.43282	0.442	0.409	5.0288e-08	IM/IGBN
DEK	1.63272e-12	0.456809	0.635	0.709	5.97591e-08	IM/IGBN
PLEK	1.77831e-12	0.369831	0.71	0.769	6.50879e-08	IM/IGBN
RAB32	1.94524e-12	0.270191	0.798	0.808	7.11977e-08	IM/IGBN
CANX	1.94853e-12	0.353776	0.756	0.828	7.13181e-08	IM/IGBN
IFNGR2	2.57529e-12	0.370282	0.719	0.773	9.42583e-08	IM/IGBN
UBE2S	2.6195e-12	0.536646	0.208	0.118	9.58763e-08	IM/IGBN
FAM50A	3.04841e-12	0.426134	0.473	0.459	1.11575e-07	IM/IGBN
PABPC4	3.20309e-12	0.448955	0.509	0.517	1.17236e-07	IM/IGBN
PYGL	3.26841e-12	0.470449	0.542	0.533	1.19627e-07	IM/IGBN
MSN	3.37121e-12	0.386757	0.678	0.763	1.2339e-07	IM/IGBN
NFKBIZ	3.52802e-12	0.374059	0.223	0.132	1.29129e-07	IM/IGBN
SSR2	4.7067e-12	0.302869	0.727	0.797	1.7227e-07	IM/IGBN
HCLS1	6.80863e-12	0.341293	0.708	0.775	2.49203e-07	IM/IGBN
LPXN	6.89403e-12	0.44028	0.417	0.371	2.52328e-07	IM/IGBN
TRIM28	7.32816e-12	0.393154	0.469	0.443	2.68218e-07	IM/IGBN
FKBP8	7.6392e-12	0.310902	0.726	0.818	2.79602e-07	IM/IGBN
ACIN1	8.09824e-12	0.451381	0.439	0.412	2.96404e-07	IM/IGBN
HOMER3	8.54615e-12	0.372076	0.36	0.283	3.12798e-07	IM/IGBN
PKM	9.81466e-12	-0.254775	0.823	0.934	3.59226e-07	IM/IGBN
PKIB	9.85755e-12	0.339674	0.222	0.134	3.60796e-07	IM/IGBN
MRPS24	1.04421e-11	0.393834	0.582	0.612	3.82192e-07	IM/IGBN
TLR4	1.10446e-11	0.443407	0.499	0.496	4.04242e-07	IM/IGBN
VIM-AS1	1.16794e-11	0.267821	0.135	0.057	4.27478e-07	IM/IGBN
ABHD12	1.20338e-11	0.392954	0.667	0.74	4.40448e-07	IM/IGBN
ATRN	1.26674e-11	0.377154	0.272	0.189	4.63641e-07	IM/IGBN
RCOR1	1.92718e-11	0.365206	0.267	0.184	7.05366e-07	IM/IGBN
ABI3	1.95077e-11	0.373303	0.357	0.278	7.14002e-07	IM/IGBN
RAB3IL1	1.95989e-11	0.38192	0.274	0.188	7.1734e-07	IM/IGBN
NRM	1.96711e-11	0.252117	0.154	0.074	7.19981e-07	IM/IGBN
URI1	2.03505e-11	0.351136	0.264	0.181	7.44847e-07	IM/IGBN
NIPBL	2.16145e-11	0.414097	0.493	0.501	7.91112e-07	IM/IGBN
KLF13	2.24373e-11	0.355889	0.267	0.184	8.21228e-07	IM/IGBN
CLEC11A	2.41756e-11	0.423772	0.456	0.437	8.8485e-07	IM/IGBN
NISCH	2.43423e-11	0.442389	0.443	0.398	8.90953e-07	IM/IGBN
TCEA1	2.52799e-11	0.358112	0.642	0.713	9.25271e-07	IM/IGBN
TASOR	2.90115e-11	0.402717	0.351	0.286	1.06185e-06	IM/IGBN
PTP4A2	3.30329e-11	0.38326	0.587	0.64	1.20904e-06	IM/IGBN
PDCD2	3.35206e-11	0.365525	0.278	0.203	1.22689e-06	IM/IGBN
NIN	3.35455e-11	0.404434	0.36	0.301	1.2278e-06	IM/IGBN
UBAC1	3.70718e-11	0.403798	0.473	0.461	1.35686e-06	IM/IGBN
SSU72	3.74426e-11	0.397272	0.515	0.536	1.37044e-06	IM/IGBN
MTUS1	4.14263e-11	0.369507	0.341	0.264	1.51625e-06	IM/IGBN
TLR7	4.30483e-11	0.395423	0.261	0.177	1.57561e-06	IM/IGBN
MRPL10	4.36082e-11	0.363265	0.296	0.217	1.5961e-06	IM/IGBN
BEST1	4.46933e-11	0.422953	0.25	0.172	1.63582e-06	IM/IGBN
MTPN	4.84323e-11	0.374687	0.57	0.613	1.77267e-06	IM/IGBN
OS9	6.53756e-11	0.397	0.58	0.627	2.39281e-06	IM/IGBN
SNHG32	7.89776e-11	0.395375	0.527	0.536	2.89066e-06	IM/IGBN
CPNE2	8.47972e-11	0.366932	0.263	0.186	3.10366e-06	IM/IGBN
NRIP1	8.54295e-11	0.448237	0.447	0.418	3.12681e-06	IM/IGBN
PIP4K2A	1.24571e-10	0.349051	0.271	0.195	4.55944e-06	IM/IGBN
RNASE1	1.41897e-10	-0.338242	0.843	0.673	5.19357e-06	IM/IGBN
DIPK2A	1.62411e-10	0.2657	0.157	0.08	5.94442e-06	IM/IGBN
BOD1L1	1.63246e-10	0.399674	0.408	0.361	5.97497e-06	IM/IGBN
RALBP1	1.66145e-10	0.439614	0.5	0.522	6.08107e-06	IM/IGBN
PRKCD	1.83187e-10	0.404064	0.424	0.394	6.70484e-06	IM/IGBN
LILRB2	2.17833e-10	0.429613	0.335	0.273	7.97289e-06	IM/IGBN
SNHG7	2.34307e-10	0.432198	0.484	0.479	8.57586e-06	IM/IGBN
SETD2	2.39563e-10	0.391654	0.325	0.26	8.76824e-06	IM/IGBN
NUSAP1	2.44525e-10	0.501575	0.11	0.043	8.94988e-06	IM/IGBN
RABL6	2.68825e-10	0.378039	0.36	0.312	9.83928e-06	IM/IGBN
VDAC2	2.81369e-10	0.287667	0.695	0.787	1.02984e-05	IM/IGBN
EGR1	2.93984e-10	0.277264	0.132	0.058	1.07601e-05	IM/IGBN
CSK	3.0122e-10	0.374261	0.454	0.441	1.1025e-05	IM/IGBN
THAP11	3.02618e-10	0.277651	0.195	0.116	1.10761e-05	IM/IGBN
ACTR2	3.25742e-10	0.314553	0.774	0.881	1.19225e-05	IM/IGBN
CCDC50	3.71629e-10	0.404199	0.496	0.502	1.3602e-05	IM/IGBN
SRM	4.54772e-10	0.333257	0.214	0.138	1.66451e-05	IM/IGBN
SCNM1	4.58084e-10	0.427023	0.575	0.645	1.67663e-05	IM/IGBN
TMPO	5.0437e-10	0.476547	0.257	0.182	1.84604e-05	IM/IGBN
BPTF	5.51847e-10	0.413081	0.459	0.462	2.01982e-05	IM/IGBN
ARHGAP45	5.81083e-10	0.403068	0.355	0.302	2.12682e-05	IM/IGBN
PML	6.13806e-10	0.368449	0.334	0.27	2.24659e-05	IM/IGBN
TBXAS1	9.34976e-10	0.399543	0.571	0.608	3.42211e-05	IM/IGBN
ZMYM4	9.49638e-10	0.328846	0.258	0.184	3.47577e-05	IM/IGBN
RNF169	1.02582e-09	0.254905	0.158	0.083	3.7546e-05	IM/IGBN
SF3B5	1.03027e-09	0.307751	0.668	0.753	3.7709e-05	IM/IGBN
ACAP2	1.19609e-09	0.343806	0.599	0.643	4.37781e-05	IM/IGBN
PINK1	1.3431e-09	0.334401	0.261	0.192	4.91587e-05	IM/IGBN
CCNB1	1.58775e-09	0.418702	0.117	0.051	5.81133e-05	IM/IGBN
IRF8	1.64546e-09	0.407211	0.461	0.443	6.02256e-05	IM/IGBN
SERBP1	1.69945e-09	0.283802	0.719	0.817	6.22015e-05	IM/IGBN
SH3KBP1	1.83493e-09	0.397319	0.415	0.385	6.71604e-05	IM/IGBN
DISC1	1.91572e-09	0.315766	0.237	0.16	7.01172e-05	IM/IGBN
KMT2A	1.99211e-09	0.379345	0.346	0.291	7.29131e-05	IM/IGBN
RSRP1	1.9945e-09	0.377767	0.452	0.441	7.30006e-05	IM/IGBN
PPP3R1	2.06779e-09	0.370216	0.359	0.308	7.56833e-05	IM/IGBN
ILK	2.14729e-09	0.326412	0.564	0.603	7.85928e-05	IM/IGBN
ITGB5	2.41537e-09	0.413535	0.505	0.497	8.8405e-05	IM/IGBN
MAPK3	2.53856e-09	0.366267	0.287	0.225	9.29139e-05	IM/IGBN
HMGB2	2.73e-09	0.739371	0.337	0.291	9.99208e-05	IM/IGBN
DNAJC13	2.89811e-09	0.403894	0.362	0.322	0.000106074	IM/IGBN
ASPH	3.04285e-09	0.439502	0.45	0.446	0.000111371	IM/IGBN
CCT4	3.26418e-09	0.336195	0.564	0.609	0.000119472	IM/IGBN
AKNA	3.45902e-09	0.295792	0.236	0.162	0.000126604	IM/IGBN
RABEP1	3.63969e-09	0.386468	0.496	0.519	0.000133216	IM/IGBN
IK	3.72833e-09	0.40583	0.425	0.406	0.00013646	IM/IGBN
ANKS1A	3.87882e-09	0.263662	0.17	0.098	0.000141969	IM/IGBN
ATPAF1	4.33201e-09	0.333251	0.246	0.179	0.000158556	IM/IGBN
GALM	4.78209e-09	0.412896	0.519	0.552	0.000175029	IM/IGBN
AC110995.1	5.30832e-09	0.428381	0.402	0.366	0.00019429	IM/IGBN
SHMT1	6.12297e-09	0.268835	0.191	0.117	0.000224107	IM/IGBN
PRKX	6.22742e-09	0.313644	0.269	0.2	0.00022793	IM/IGBN
EMILIN2	7.07929e-09	0.391496	0.345	0.296	0.000259109	IM/IGBN
ARHGAP4	7.6023e-09	0.340236	0.54	0.549	0.000278252	IM/IGBN
CREBL2	8.57253e-09	0.416828	0.493	0.513	0.000313763	IM/IGBN
INPP5D	8.77692e-09	0.391921	0.361	0.318	0.000321244	IM/IGBN
RTN2	1.00956e-08	0.294348	0.25	0.182	0.000369509	IM/IGBN
TMEM173	1.12976e-08	0.289066	0.206	0.134	0.000413504	IM/IGBN
SRGAP3	1.23022e-08	0.259572	0.177	0.106	0.000450272	IM/IGBN
EBI3	1.27236e-08	0.315055	0.176	0.109	0.000465697	IM/IGBN
EIF3A	1.27389e-08	0.313873	0.665	0.749	0.000466258	IM/IGBN
TBC1D9	1.49693e-08	0.396205	0.295	0.243	0.000547892	IM/IGBN
TRAF3IP3	1.56359e-08	0.252051	0.136	0.071	0.000572291	IM/IGBN
GTF2F2	1.63753e-08	0.376874	0.365	0.33	0.000599351	IM/IGBN
TBC1D4	1.70728e-08	0.36893	0.377	0.338	0.00062488	IM/IGBN
FXYD2	1.78823e-08	0.262186	0.168	0.099	0.000654509	IM/IGBN
SSBP4	1.94462e-08	0.326836	0.286	0.228	0.00071175	IM/IGBN
ARHGEF6	2.04837e-08	0.360713	0.272	0.213	0.000749723	IM/IGBN
IQGAP2	2.37077e-08	0.343868	0.658	0.741	0.000867727	IM/IGBN
NAGK	2.46541e-08	0.254308	0.756	0.82	0.000902365	IM/IGBN
TFDP1	2.58642e-08	0.253877	0.172	0.104	0.000946655	IM/IGBN
NMRK1	2.62151e-08	0.437862	0.379	0.351	0.000959499	IM/IGBN
TENT5A	2.65756e-08	0.297881	0.177	0.112	0.000972692	IM/IGBN
XRCC5	2.66292e-08	0.303325	0.636	0.714	0.000974655	IM/IGBN
AHR	2.72619e-08	0.437754	0.413	0.401	0.000997813	IM/IGBN
RBBP4	2.72953e-08	0.380721	0.485	0.513	0.000999036	IM/IGBN
RNF220	2.74246e-08	0.289372	0.251	0.188	0.00100377	IM/IGBN
SMAD4	2.89079e-08	0.254911	0.231	0.163	0.00105806	IM/IGBN
PPP1R18	3.03681e-08	0.274188	0.726	0.824	0.0011115	IM/IGBN
HIST3H2A	3.04364e-08	0.275512	0.175	0.109	0.001114	IM/IGBN
CPED1	3.32766e-08	0.308816	0.22	0.156	0.00121796	IM/IGBN
HEBP2	3.43227e-08	0.288227	0.212	0.146	0.00125624	IM/IGBN
HADH	3.57283e-08	0.389285	0.464	0.474	0.00130769	IM/IGBN
PCBD1	3.82478e-08	0.358385	0.556	0.62	0.00139991	IM/IGBN
SUSD3	3.84264e-08	0.334521	0.254	0.194	0.00140644	IM/IGBN
IFITM2	5.46664e-08	0.2809	0.688	0.763	0.00200085	IM/IGBN
HP1BP3	5.56696e-08	0.415183	0.571	0.654	0.00203756	IM/IGBN
CMPK1	5.9122e-08	0.380274	0.408	0.399	0.00216392	IM/IGBN
TATDN3	5.98029e-08	0.333578	0.255	0.197	0.00218885	IM/IGBN
BCAT1	6.10453e-08	0.402026	0.404	0.378	0.00223432	IM/IGBN
APAF1	6.56691e-08	0.255267	0.189	0.123	0.00240355	IM/IGBN
HSDL2	6.63083e-08	0.376756	0.478	0.493	0.00242695	IM/IGBN
PBX2	7.03435e-08	0.2834	0.25	0.187	0.00257464	IM/IGBN
FCHSD2	7.10542e-08	0.369294	0.411	0.39	0.00260065	IM/IGBN
IGFLR1	8.75192e-08	0.342031	0.634	0.697	0.00320329	IM/IGBN
NLRP3	9.36278e-08	0.359811	0.293	0.243	0.00342687	IM/IGBN
CUL3	9.60546e-08	0.299303	0.282	0.223	0.00351569	IM/IGBN
NSA2	1.08107e-07	0.359731	0.593	0.675	0.00395683	IM/IGBN
TCF4	1.08241e-07	0.33297	0.433	0.406	0.00396172	IM/IGBN
C3AR1	1.1074e-07	0.317264	0.595	0.623	0.0040532	IM/IGBN
ABRAXAS1	1.12852e-07	0.257608	0.209	0.146	0.00413049	IM/IGBN
CCNG2	1.16677e-07	0.358002	0.303	0.252	0.0042705	IM/IGBN
WIPI2	1.16896e-07	0.353861	0.396	0.378	0.00427849	IM/IGBN
ALDH2	1.25398e-07	0.26465	0.184	0.12	0.00458969	IM/IGBN
CBX1	1.43764e-07	0.357755	0.323	0.277	0.0052619	IM/IGBN
GRAMD1A	1.49466e-07	0.339217	0.294	0.243	0.00547061	IM/IGBN
ARRB1	1.50991e-07	0.405028	0.4	0.397	0.00552643	IM/IGBN
DDOST	1.59315e-07	0.315488	0.584	0.639	0.00583109	IM/IGBN
HAUS4	1.59611e-07	0.370982	0.477	0.513	0.00584194	IM/IGBN
ARHGAP17	1.61618e-07	0.381944	0.403	0.393	0.00591538	IM/IGBN
MAPK1	1.8509e-07	0.384763	0.397	0.388	0.00677449	IM/IGBN
DEF6	1.91415e-07	0.32928	0.296	0.24	0.00700598	IM/IGBN
BCLAF1	1.94397e-07	0.334987	0.564	0.634	0.00711512	IM/IGBN
CCNY	1.96048e-07	0.341421	0.347	0.316	0.00717555	IM/IGBN
HK1	2.00201e-07	0.340887	0.319	0.276	0.00732755	IM/IGBN
AKAP11	2.14155e-07	0.339356	0.338	0.301	0.00783829	IM/IGBN
ARMC10	2.15739e-07	0.280204	0.245	0.187	0.00789625	IM/IGBN
SP100	2.2878e-07	0.370744	0.523	0.571	0.00837357	IM/IGBN
PMPCB	2.32798e-07	0.369404	0.407	0.404	0.00852064	IM/IGBN
SPIRE1	2.39191e-07	0.302041	0.286	0.233	0.00875464	IM/IGBN
RERE	2.43297e-07	0.341168	0.313	0.264	0.00890492	IM/IGBN
HDGFL2	2.6132e-07	0.291143	0.234	0.178	0.00956458	IM/IGBN
CTNNB1	2.66763e-07	0.392449	0.525	0.58	0.0097638	IM/IGBN
GCNT1	2.89849e-07	0.339487	0.243	0.189	0.0106087	IM/IGBN
SMARCD2	3.0284e-07	0.2622	0.207	0.146	0.0110842	IM/IGBN
EIF3M	3.10172e-07	0.272748	0.651	0.739	0.0113526	IM/IGBN
GTPBP6	3.24999e-07	0.263629	0.193	0.132	0.0118953	IM/IGBN
ERCC5	3.34517e-07	0.333285	0.259	0.208	0.0122437	IM/IGBN
DCAF12	3.35236e-07	0.350231	0.304	0.261	0.01227	IM/IGBN
PRKCA	3.45711e-07	0.308613	0.218	0.16	0.0126534	IM/IGBN
MYO1F	3.88779e-07	0.278219	0.563	0.622	0.0142297	IM/IGBN
FGL2	3.8918e-07	0.375984	0.283	0.229	0.0142444	IM/IGBN
COPS2	3.97496e-07	0.355302	0.443	0.455	0.0145488	IM/IGBN
PHB2	4.31383e-07	0.278037	0.643	0.747	0.015789	IM/IGBN
CAPRIN1	4.54569e-07	0.391574	0.479	0.528	0.0166377	IM/IGBN
ELAVL1	4.73218e-07	0.307538	0.264	0.212	0.0173203	IM/IGBN
EIF4H	5.27004e-07	0.370314	0.506	0.568	0.0192889	IM/IGBN
COPRS	5.37398e-07	0.344001	0.319	0.291	0.0196693	IM/IGBN
TPM4	5.42829e-07	0.261025	0.692	0.774	0.0198681	IM/IGBN
RGS1	5.43443e-07	0.3464	0.409	0.376	0.0198906	IM/IGBN
RNF181	5.82492e-07	0.251981	0.746	0.833	0.0213198	IM/IGBN
CCT8	5.98604e-07	0.338459	0.537	0.601	0.0219095	IM/IGBN
HSPD1	6.45576e-07	0.315494	0.645	0.731	0.0236287	IM/IGBN
APPL2	6.60369e-07	0.371438	0.364	0.339	0.0241702	IM/IGBN
CXCL3	6.73702e-07	0.343166	0.192	0.129	0.0246582	IM/IGBN
SEPTIN11	6.74587e-07	0.345483	0.448	0.466	0.0246906	IM/IGBN
AIP	6.77462e-07	0.345767	0.441	0.448	0.0247958	IM/IGBN
PHKB	6.8629e-07	0.327412	0.342	0.311	0.0251189	IM/IGBN
CLTB	6.98682e-07	0.346069	0.342	0.316	0.0255725	IM/IGBN
FDFT1	7.70425e-07	0.342201	0.327	0.303	0.0281983	IM/IGBN
TNFAIP8	7.85697e-07	0.329981	0.433	0.421	0.0287573	IM/IGBN
PNISR	8.65963e-07	0.284756	0.591	0.674	0.0316951	IM/IGBN
FHL3	8.90288e-07	0.288297	0.23	0.177	0.0325854	IM/IGBN
TAB2	8.92425e-07	0.386549	0.342	0.32	0.0326637	IM/IGBN
GPN3	1.01797e-06	0.352677	0.38	0.369	0.0372586	IM/IGBN
USP9X	1.1342e-06	0.405042	0.466	0.497	0.0415128	IM/IGBN
PQBP1	1.13902e-06	0.361765	0.43	0.44	0.0416893	IM/IGBN
AFF1	1.15173e-06	0.349156	0.341	0.306	0.0421544	IM/IGBN
EIF3I	1.23117e-06	0.318589	0.545	0.613	0.0450621	IM/IGBN
APOBEC3C	1.2994e-06	0.302165	0.289	0.249	0.0475593	IM/IGBN
EIF1	6.96478e-270	1.24218	1	0.99	2.54918e-265	IMBN/IGBN
GYPC	2.63206e-240	1.65668	0.978	0.699	9.6336e-236	IMBN/IGBN
RPL30	3.01778e-237	0.749721	0.999	0.986	1.10454e-232	IMBN/IGBN
RPL11	2.0481e-231	0.725272	1	0.988	7.49627e-227	IMBN/IGBN
FAU	3.57979e-224	0.732377	0.999	0.987	1.31024e-219	IMBN/IGBN
RPL41	2.09914e-217	0.626364	1	0.988	7.68307e-213	IMBN/IGBN
RPL35A	2.37976e-213	0.78409	0.999	0.983	8.71018e-209	IMBN/IGBN
RPS27	6.09891e-211	0.955269	0.998	0.982	2.23226e-206	IMBN/IGBN
RPL14	5.23149e-202	0.704102	0.999	0.984	1.91478e-197	IMBN/IGBN
RPS3A	1.67874e-201	0.713669	1	0.988	6.14436e-197	IMBN/IGBN
RPS28	4.04557e-197	0.77087	1	0.985	1.48072e-192	IMBN/IGBN
RPL34	5.70458e-195	0.730026	0.999	0.979	2.08793e-190	IMBN/IGBN
RPS27A	2.42426e-194	0.652649	0.999	0.986	8.87302e-190	IMBN/IGBN
CCL13	4.16374e-191	-2.62598	0.118	0.645	1.52397e-186	IMBN/IGBN
ENPP2	2.30384e-187	-0.802939	0.006	0.474	8.43227e-183	IMBN/IGBN
NACA	1.31154e-186	0.645129	0.999	0.98	4.80036e-182	IMBN/IGBN
RACK1	1.77417e-186	0.693017	0.999	0.987	6.49365e-182	IMBN/IGBN
RPL19	2.4075e-186	0.599841	0.999	0.99	8.8117e-182	IMBN/IGBN
RPL32	2.23034e-182	0.632443	1	0.988	8.16328e-178	IMBN/IGBN
RGS10	7.76253e-180	1.13358	0.992	0.917	2.84116e-175	IMBN/IGBN
CHIT1	1.6582e-175	-3.29432	0.044	0.528	6.06917e-171	IMBN/IGBN
CAPG	9.60567e-173	-1.83803	0.545	0.892	3.51577e-168	IMBN/IGBN
HLA-DRA	4.50645e-172	-2.33537	0.398	0.868	1.64941e-167	IMBN/IGBN
RPS14	3.86159e-171	0.610173	0.999	0.985	1.41338e-166	IMBN/IGBN
RPS15A	6.33174e-167	0.625146	0.999	0.983	2.31748e-162	IMBN/IGBN
CFL1	3.56757e-166	-0.891676	0.986	0.994	1.30577e-161	IMBN/IGBN
NPM1	4.8454e-166	0.848256	0.995	0.967	1.77347e-161	IMBN/IGBN
PFDN5	1.22237e-165	0.653823	0.999	0.987	4.474e-161	IMBN/IGBN
RPL26	2.1947e-163	0.641651	0.999	0.988	8.03284e-159	IMBN/IGBN
S100A11	2.47646e-163	-0.910282	0.999	0.986	9.0641e-159	IMBN/IGBN
RPL24	3.04157e-162	0.669395	1	0.98	1.11325e-157	IMBN/IGBN
ARPC1B	5.07677e-162	-0.854266	0.991	0.985	1.85815e-157	IMBN/IGBN
RPL22	1.5425e-161	0.667668	0.999	0.987	5.64571e-157	IMBN/IGBN
CISH	3.60661e-161	-0.636318	0.012	0.435	1.32006e-156	IMBN/IGBN
GABARAP	1.49156e-159	0.577553	0.999	0.985	5.45927e-155	IMBN/IGBN
RPS24	2.09455e-159	0.570988	1	0.989	7.66625e-155	IMBN/IGBN
RPL29	1.58543e-157	0.591225	0.999	0.98	5.80283e-153	IMBN/IGBN
EEF1A1	4.77734e-157	0.584004	1	0.993	1.74856e-152	IMBN/IGBN
MT-ND5	8.31238e-157	-0.762821	0.988	0.953	3.04241e-152	IMBN/IGBN
BTF3	7.16907e-156	0.681599	0.999	0.979	2.62395e-151	IMBN/IGBN
EGFL7	5.02861e-155	1.19132	0.922	0.672	1.84052e-150	IMBN/IGBN
RPL39	6.41635e-155	0.59619	1	0.984	2.34845e-150	IMBN/IGBN
RPS25	3.03509e-154	0.629339	0.999	0.984	1.11087e-149	IMBN/IGBN
CHI3L1	1.72585e-152	-3.90146	0.074	0.526	6.31678e-148	IMBN/IGBN
RBP7	1.00642e-150	1.14842	0.675	0.146	3.68359e-146	IMBN/IGBN
RPS23	2.93533e-150	0.606592	0.999	0.984	1.07436e-145	IMBN/IGBN
RPL10	3.74109e-148	0.540642	0.999	0.993	1.36928e-143	IMBN/IGBN
ATP5MC2	3.11052e-147	0.629948	0.999	0.967	1.13848e-142	IMBN/IGBN
CD74	4.69726e-147	-1.87114	0.918	0.973	1.71925e-142	IMBN/IGBN
CEBPD	8.58813e-146	0.974033	0.787	0.339	3.14334e-141	IMBN/IGBN
RPS13	1.18524e-145	0.562396	0.999	0.986	4.33809e-141	IMBN/IGBN
RPS4X	2.40069e-144	0.573497	0.999	0.988	8.78676e-140	IMBN/IGBN
SPRED1	1.80386e-141	-1.04545	0.298	0.752	6.60232e-137	IMBN/IGBN
RPL36AL	1.41397e-140	0.645992	0.996	0.968	5.17528e-136	IMBN/IGBN
CTNNAL1	9.93286e-140	-0.933452	0.147	0.614	3.63553e-135	IMBN/IGBN
RPL36A	1.31908e-139	0.715039	0.999	0.969	4.82795e-135	IMBN/IGBN
RPL37	8.95638e-138	0.59642	0.999	0.982	3.27813e-133	IMBN/IGBN
RPS3	1.59975e-135	0.546137	0.999	0.982	5.85523e-131	IMBN/IGBN
HLA-DRB1	6.52367e-135	-1.75077	0.272	0.717	2.38773e-130	IMBN/IGBN
RPL23A	2.01861e-134	0.628979	0.999	0.981	7.38833e-130	IMBN/IGBN
RPS8	2.15196e-130	0.508625	0.999	0.984	7.87638e-126	IMBN/IGBN
PFN1	9.83031e-130	-0.827744	0.994	0.989	3.59799e-125	IMBN/IGBN
BCL2A1	1.12253e-128	-0.963484	0.122	0.559	4.10858e-124	IMBN/IGBN
RPL18	6.92437e-128	0.531092	0.999	0.98	2.53439e-123	IMBN/IGBN
HLA-DPA1	1.23894e-124	-1.58522	0.157	0.597	4.53463e-120	IMBN/IGBN
ACE	3.03253e-124	-0.62086	0.036	0.409	1.10994e-119	IMBN/IGBN
RASSF4	1.36465e-123	-1.03073	0.534	0.854	4.99476e-119	IMBN/IGBN
RPL8	5.12479e-119	0.474424	0.999	0.981	1.87572e-114	IMBN/IGBN
RPL7A	1.49166e-118	0.468583	0.999	0.984	5.45962e-114	IMBN/IGBN
CRTAP	2.76088e-118	0.796848	0.948	0.792	1.01051e-113	IMBN/IGBN
ANP32B	1.1332e-117	0.791756	0.948	0.786	4.14764e-113	IMBN/IGBN
RPS18	2.74674e-117	0.561295	0.999	0.983	1.00534e-112	IMBN/IGBN
HLA-DPB1	3.28759e-117	-1.43999	0.086	0.483	1.20329e-112	IMBN/IGBN
TMEM176B	3.55828e-116	-1.20349	0.378	0.781	1.30237e-111	IMBN/IGBN
RPS2	4.53951e-116	0.520515	1	0.988	1.66151e-111	IMBN/IGBN
ACTB	2.43781e-114	-0.875382	0.999	0.996	8.92261e-110	IMBN/IGBN
CREG1	5.32284e-114	0.693664	0.99	0.941	1.94821e-109	IMBN/IGBN
RPS12	1.31711e-113	0.538807	0.999	0.984	4.82075e-109	IMBN/IGBN
RPL5	2.58892e-113	0.548818	0.999	0.98	9.47569e-109	IMBN/IGBN
ARL4C	8.53123e-112	0.910196	0.831	0.429	3.12251e-107	IMBN/IGBN
BLVRB	2.93973e-111	0.821491	0.988	0.93	1.07597e-106	IMBN/IGBN
RPL17	2.97378e-111	0.532058	0.999	0.983	1.08843e-106	IMBN/IGBN
HLA-DRB5	4.28955e-110	-1.34805	0.166	0.576	1.57002e-105	IMBN/IGBN
RPL18A	2.7025e-109	0.477253	0.999	0.983	9.89144e-105	IMBN/IGBN
RPS21	2.72947e-109	0.555897	0.999	0.971	9.99015e-105	IMBN/IGBN
ATP5F1D	7.00347e-107	0.721135	0.899	0.674	2.56334e-102	IMBN/IGBN
EIF3E	3.15223e-106	0.720744	0.959	0.868	1.15375e-101	IMBN/IGBN
ASAH1	5.14307e-106	0.607968	0.998	0.973	1.88241e-101	IMBN/IGBN
RPL7	6.25583e-106	0.530604	0.997	0.971	2.2897e-101	IMBN/IGBN
RPLP1	1.22951e-104	0.407789	0.999	0.991	4.50011e-100	IMBN/IGBN
SNHG29	2.31787e-104	0.586616	0.999	0.968	8.48365e-100	IMBN/IGBN
MT-CO2	2.60739e-104	-0.368196	0.992	0.985	9.54331e-100	IMBN/IGBN
PCBP2	4.24829e-104	0.554323	0.999	0.98	1.55492e-99	IMBN/IGBN
TFRC	1.91436e-103	-0.707762	0.102	0.478	7.00677e-99	IMBN/IGBN
OTOA	3.11154e-103	1.01738	0.773	0.417	1.13885e-98	IMBN/IGBN
HLA-DQA1	4.27881e-103	-1.1264	0.044	0.375	1.56609e-98	IMBN/IGBN
RPL28	1.79799e-101	0.414546	0.999	0.986	6.58084e-97	IMBN/IGBN
TSPAN13	7.57176e-101	-0.615895	0.09	0.453	2.77134e-96	IMBN/IGBN
SAT1	1.4879e-100	0.726324	0.997	0.99	5.44586e-96	IMBN/IGBN
NINJ1	3.38721e-100	0.754187	0.992	0.922	1.23975e-95	IMBN/IGBN
C15orf48	1.06565e-99	-1.17257	0.067	0.406	3.9004e-95	IMBN/IGBN
RPL13	5.56911e-99	0.468319	1	0.988	2.03835e-94	IMBN/IGBN
RPS6	5.81228e-98	0.522296	0.999	0.985	2.12735e-93	IMBN/IGBN
CALM1	1.11152e-97	-0.731909	0.932	0.961	4.06828e-93	IMBN/IGBN
MRC1	1.75662e-97	-1.1259	0.664	0.839	6.4294e-93	IMBN/IGBN
RPL36	2.85778e-97	0.45795	0.999	0.979	1.04598e-92	IMBN/IGBN
PNRC1	5.32306e-97	0.699488	0.969	0.882	1.94829e-92	IMBN/IGBN
LINC02345	9.64503e-97	-0.632188	0.006	0.271	3.53018e-92	IMBN/IGBN
DPP4	1.05161e-96	-0.693709	0.148	0.532	3.849e-92	IMBN/IGBN
RPL9	9.90476e-96	0.474402	0.999	0.984	3.62524e-91	IMBN/IGBN
PKM	6.95331e-95	-0.984302	0.858	0.934	2.54498e-90	IMBN/IGBN
AC129507.1	8.93229e-95	0.743111	0.688	0.309	3.26931e-90	IMBN/IGBN
TIMP3	1.91168e-94	-1.99006	0.086	0.419	6.99693e-90	IMBN/IGBN
RPL31	2.60018e-94	0.522604	0.996	0.964	9.51691e-90	IMBN/IGBN
NCF4	6.50661e-94	0.72635	0.978	0.839	2.38148e-89	IMBN/IGBN
ITGAM	8.84958e-93	-0.573537	0.14	0.514	3.23903e-88	IMBN/IGBN
PRDX1	9.71984e-93	-0.707197	0.991	0.979	3.55756e-88	IMBN/IGBN
EEF1G	2.17345e-91	0.517657	0.997	0.957	7.95504e-87	IMBN/IGBN
TKT	2.48951e-91	0.75331	0.917	0.776	9.11184e-87	IMBN/IGBN
TNFRSF12A	3.2019e-91	-0.549728	0.061	0.385	1.17193e-86	IMBN/IGBN
PLTP	1.67579e-90	0.785153	0.948	0.781	6.13355e-86	IMBN/IGBN
RPS5	1.68236e-90	0.482269	0.999	0.977	6.15759e-86	IMBN/IGBN
MYL6	9.54835e-90	-0.628393	0.999	0.987	3.49479e-85	IMBN/IGBN
EIF3F	1.3916e-88	0.624952	0.956	0.864	5.09339e-84	IMBN/IGBN
CCL2	1.84974e-88	-2.2842	0.338	0.665	6.77025e-84	IMBN/IGBN
ZFAS1	2.13719e-88	0.588776	0.977	0.919	7.82234e-84	IMBN/IGBN
MAP4K3-DT	3.22329e-88	-0.665559	0.272	0.659	1.17976e-83	IMBN/IGBN
DCSTAMP	3.57733e-87	-0.84213	0.05	0.344	1.30934e-82	IMBN/IGBN
RPL6	5.57069e-87	0.441534	0.999	0.98	2.03893e-82	IMBN/IGBN
EEF2	7.94118e-87	0.569821	0.988	0.916	2.90655e-82	IMBN/IGBN
ANXA2	1.1842e-86	-0.90833	0.871	0.949	4.3343e-82	IMBN/IGBN
FCGR3A	5.39941e-86	-0.774935	0.247	0.627	1.97624e-81	IMBN/IGBN
TMEM176A	6.56044e-86	-0.979715	0.332	0.707	2.40119e-81	IMBN/IGBN
HK3	8.08337e-86	-0.547907	0.008	0.249	2.95859e-81	IMBN/IGBN
IL7R	2.79761e-85	-0.514463	0.002	0.232	1.02395e-80	IMBN/IGBN
CTSC	3.39685e-85	-1.14253	0.993	0.989	1.24328e-80	IMBN/IGBN
LAP3	3.70873e-85	-0.833556	0.608	0.845	1.35743e-80	IMBN/IGBN
EEF1B2	2.13385e-83	0.486422	0.999	0.979	7.81012e-79	IMBN/IGBN
MPP1	3.14637e-83	0.62036	0.96	0.857	1.1516e-78	IMBN/IGBN
PSME2	3.33182e-83	-0.729118	0.442	0.751	1.21948e-78	IMBN/IGBN
SOCS2	9.25316e-83	-0.411583	0.015	0.262	3.38675e-78	IMBN/IGBN
FBP1	1.00476e-82	-1.05953	0.05	0.33	3.67751e-78	IMBN/IGBN
PLAUR	9.50938e-82	-1.10889	0.528	0.775	3.48053e-77	IMBN/IGBN
NDUFV2	1.38597e-80	-0.645152	0.829	0.917	5.0728e-76	IMBN/IGBN
S100B	4.27868e-80	-1.02999	0.128	0.451	1.56604e-75	IMBN/IGBN
JAML	6.29326e-80	0.603612	0.424	0.072	2.3034e-75	IMBN/IGBN
RPS4Y1	1.12254e-79	0.630865	0.918	0.865	4.1086e-75	IMBN/IGBN
TYMP	2.58891e-79	-0.762073	0.662	0.881	9.47569e-75	IMBN/IGBN
RPL12	4.58394e-79	0.388991	0.999	0.988	1.67777e-74	IMBN/IGBN
RPS7	7.17963e-79	0.392212	0.999	0.979	2.62782e-74	IMBN/IGBN
UBA52	8.0458e-79	0.385869	0.999	0.981	2.94484e-74	IMBN/IGBN
CALR	1.32589e-78	-0.884683	0.823	0.898	4.8529e-74	IMBN/IGBN
EEF1D	1.59228e-78	0.491416	0.992	0.952	5.82792e-74	IMBN/IGBN
NIBAN2	2.51849e-78	-0.449059	0.06	0.351	9.21794e-74	IMBN/IGBN
RBPJ	4.3676e-78	-0.983809	0.625	0.83	1.59859e-73	IMBN/IGBN
EML4	8.38246e-78	-0.750607	0.339	0.68	3.06806e-73	IMBN/IGBN
IFI30	1.58584e-77	-1.01553	0.966	0.972	5.80434e-73	IMBN/IGBN
NME2	3.7724e-77	-0.607448	0.96	0.966	1.38074e-72	IMBN/IGBN
MMP9	7.74304e-77	-1.95034	0.195	0.517	2.83403e-72	IMBN/IGBN
STAC	9.40782e-77	-0.300724	0.001	0.207	3.44336e-72	IMBN/IGBN
RPS15	1.12116e-76	0.361574	0.999	0.984	4.10355e-72	IMBN/IGBN
CHST11	2.38931e-76	-0.49958	0.169	0.519	8.7451e-72	IMBN/IGBN
GAS5	4.15228e-76	0.622996	0.943	0.849	1.51978e-71	IMBN/IGBN
ACER3	8.63264e-76	-0.626044	0.209	0.558	3.15963e-71	IMBN/IGBN
AC092809.2	1.04893e-75	0.646244	0.378	0.049	3.83919e-71	IMBN/IGBN
RAB31	1.86745e-75	-0.666023	0.732	0.898	6.83507e-71	IMBN/IGBN
TOMM7	9.72889e-75	0.467221	0.994	0.951	3.56087e-70	IMBN/IGBN
CNPY3	1.09661e-74	0.60437	0.901	0.757	4.0137e-70	IMBN/IGBN
MOB3B	1.10427e-74	-0.436643	0.079	0.377	4.04173e-70	IMBN/IGBN
H1F0	1.86884e-74	0.891365	0.757	0.494	6.84014e-70	IMBN/IGBN
GSN	5.10983e-74	-0.93555	0.814	0.901	1.87025e-69	IMBN/IGBN
NUP214	6.19432e-74	0.693126	0.659	0.344	2.26718e-69	IMBN/IGBN
HMOX1	7.52078e-74	0.670945	0.985	0.889	2.75268e-69	IMBN/IGBN
EIF3H	1.16705e-73	0.537704	0.956	0.859	4.27153e-69	IMBN/IGBN
TSPAN4	2.08165e-73	0.663826	0.872	0.691	7.61903e-69	IMBN/IGBN
GAL3ST4	3.56859e-73	-0.356696	0.012	0.232	1.30614e-68	IMBN/IGBN
CTSZ	3.17664e-72	-0.897141	0.976	0.958	1.16268e-67	IMBN/IGBN
MAFB	3.85195e-72	0.650607	0.905	0.726	1.40985e-67	IMBN/IGBN
SCPEP1	4.87016e-72	-0.687626	0.473	0.746	1.78253e-67	IMBN/IGBN
TNFSF13	7.63264e-72	-0.732922	0.36	0.666	2.79362e-67	IMBN/IGBN
TMEM138	9.23433e-72	-0.576739	0.182	0.521	3.37986e-67	IMBN/IGBN
PIM1	4.2654e-71	-0.667054	0.222	0.557	1.56118e-66	IMBN/IGBN
GLA	5.36221e-71	-0.7415	0.405	0.68	1.96262e-66	IMBN/IGBN
RPL15	8.03672e-71	0.378868	0.999	0.982	2.94152e-66	IMBN/IGBN
MARCKS	1.05126e-70	0.597256	0.981	0.878	3.84772e-66	IMBN/IGBN
MNDA	2.66526e-70	-0.716082	0.222	0.551	9.75513e-66	IMBN/IGBN
CCNI	2.74152e-70	0.498976	0.988	0.948	1.00342e-65	IMBN/IGBN
RPS16	2.92996e-70	0.455462	0.998	0.978	1.0724e-65	IMBN/IGBN
MMP14	5.8175e-70	-0.656991	0.441	0.746	2.12926e-65	IMBN/IGBN
TXN	2.47493e-69	-0.642193	0.901	0.933	9.05849e-65	IMBN/IGBN
PPIC	5.04884e-69	-0.440775	0.097	0.394	1.84793e-64	IMBN/IGBN
LGMN	2.60203e-68	0.667849	0.993	0.947	9.5237e-64	IMBN/IGBN
ATP5MC3	4.60627e-68	-0.53889	0.961	0.957	1.68594e-63	IMBN/IGBN
SMAD7	5.39785e-68	-0.321498	0.041	0.289	1.97567e-63	IMBN/IGBN
CD52	9.30001e-68	-1.50615	0.116	0.396	3.4039e-63	IMBN/IGBN
ECM1	4.80244e-67	-0.340321	0.045	0.294	1.75774e-62	IMBN/IGBN
ICAM1	5.62583e-67	-0.686838	0.514	0.791	2.05911e-62	IMBN/IGBN
PABPC1	7.02066e-67	0.448157	0.999	0.981	2.56963e-62	IMBN/IGBN
CARD16	8.2028e-67	0.737805	0.715	0.463	3.00231e-62	IMBN/IGBN
IDH1	1.19042e-66	-0.713622	0.77	0.883	4.35707e-62	IMBN/IGBN
EIF3L	1.34923e-66	0.56332	0.909	0.775	4.93833e-62	IMBN/IGBN
AQP9	1.73011e-66	-0.43072	0.031	0.259	6.33238e-62	IMBN/IGBN
KLHDC8B	1.9602e-66	0.617992	0.563	0.235	7.17453e-62	IMBN/IGBN
S100A6	3.12832e-66	-1.49975	0.393	0.67	1.145e-61	IMBN/IGBN
CYP27A1	4.73844e-66	-1.10805	0.55	0.751	1.73431e-61	IMBN/IGBN
PROCR	8.49413e-66	-0.314514	0.007	0.198	3.10894e-61	IMBN/IGBN
SELENOP	2.81424e-65	0.539958	0.999	0.978	1.03004e-60	IMBN/IGBN
NOP53	1.41364e-64	0.571943	0.872	0.727	5.17406e-60	IMBN/IGBN
PLAU	2.78601e-64	-0.56777	0.104	0.383	1.01971e-59	IMBN/IGBN
CHCHD10	3.90739e-64	0.546564	0.912	0.789	1.43014e-59	IMBN/IGBN
ORAI3	1.34181e-63	0.593151	0.759	0.529	4.91116e-59	IMBN/IGBN
PEA15	1.47739e-63	-0.548247	0.194	0.514	5.40739e-59	IMBN/IGBN
RPLP2	1.59681e-63	0.34254	0.999	0.981	5.8445e-59	IMBN/IGBN
HERPUD1	1.96461e-63	0.615803	0.835	0.644	7.19068e-59	IMBN/IGBN
SPN	2.35417e-63	-0.286878	0.01	0.199	8.6165e-59	IMBN/IGBN
SPATA7	2.35773e-63	0.540767	0.471	0.163	8.62952e-59	IMBN/IGBN
ZFP36L1	2.38931e-63	0.51344	0.984	0.929	8.7451e-59	IMBN/IGBN
BTG1	3.0139e-63	0.652658	0.838	0.651	1.10312e-58	IMBN/IGBN
COX7B	4.0265e-63	-0.533083	0.868	0.937	1.47374e-58	IMBN/IGBN
TGM2	4.44656e-63	-0.488466	0.048	0.283	1.62749e-58	IMBN/IGBN
SLCO2B1	4.7362e-63	-0.639214	0.663	0.848	1.7335e-58	IMBN/IGBN
CD40	1.32217e-62	-0.608208	0.292	0.6	4.83926e-58	IMBN/IGBN
GPNMB	1.36022e-62	0.493315	0.996	0.963	4.97854e-58	IMBN/IGBN
HPGDS	3.79743e-62	-0.768601	0.477	0.744	1.3899e-57	IMBN/IGBN
IGF1	1.2725e-61	0.663067	0.796	0.466	4.65749e-57	IMBN/IGBN
COX6C	2.5734e-61	-0.453031	0.964	0.958	9.41892e-57	IMBN/IGBN
RPL21	2.77725e-61	0.389077	0.999	0.984	1.0165e-56	IMBN/IGBN
RPL37A	4.7142e-61	0.416228	0.99	0.972	1.72544e-56	IMBN/IGBN
AKR1B1	5.36316e-61	0.588449	0.924	0.805	1.96297e-56	IMBN/IGBN
IFI6	5.4672e-61	-0.624094	0.383	0.682	2.00105e-56	IMBN/IGBN
SERF2	7.9994e-61	-0.349862	1	0.988	2.92786e-56	IMBN/IGBN
B2M	1.02443e-60	-0.4352	1	0.996	3.74952e-56	IMBN/IGBN
HNRNPA2B1	1.0569e-60	-0.556622	0.873	0.941	3.86834e-56	IMBN/IGBN
SERP1	1.35324e-60	0.480216	0.961	0.891	4.953e-56	IMBN/IGBN
CXCL12	1.45391e-60	0.468734	0.291	0.022	5.32146e-56	IMBN/IGBN
KCTD12	1.56712e-60	0.568388	0.91	0.768	5.73583e-56	IMBN/IGBN
C12orf57	1.06943e-59	0.566712	0.785	0.6	3.91422e-55	IMBN/IGBN
DSE	1.308e-59	-0.424092	0.154	0.458	4.7874e-55	IMBN/IGBN
EPB41L4A-AS1	1.33916e-59	0.560899	0.607	0.341	4.90146e-55	IMBN/IGBN
HLA-DQB1	1.67364e-59	-0.638643	0.041	0.262	6.12567e-55	IMBN/IGBN
LILRB5	2.01003e-59	0.648217	0.733	0.412	7.3569e-55	IMBN/IGBN
ENTPD1	2.24847e-59	-0.511875	0.131	0.407	8.22961e-55	IMBN/IGBN
S1PR2	4.86001e-59	-0.299848	0.043	0.267	1.77881e-54	IMBN/IGBN
NCAPH	5.6219e-59	-0.49827	0.017	0.207	2.05767e-54	IMBN/IGBN
YPEL3	8.51291e-59	0.547144	0.568	0.273	3.11581e-54	IMBN/IGBN
RPS26	9.34053e-59	0.342379	0.999	0.983	3.41873e-54	IMBN/IGBN
CRABP2	1.4372e-58	-0.650899	0.01	0.188	5.2603e-54	IMBN/IGBN
TPI1	2.42588e-58	-0.521158	0.948	0.95	8.87896e-54	IMBN/IGBN
DDX5	2.88072e-58	-0.524626	0.839	0.943	1.05437e-53	IMBN/IGBN
SELENOW	6.17553e-58	-0.57033	0.78	0.894	2.26031e-53	IMBN/IGBN
EIF4EBP3	6.2384e-58	0.550619	0.62	0.355	2.28332e-53	IMBN/IGBN
TAP2	7.79142e-58	-0.290553	0.069	0.316	2.85174e-53	IMBN/IGBN
SLC16A3	9.59454e-58	-0.738675	0.55	0.749	3.5117e-53	IMBN/IGBN
MYOF	1.05872e-57	-0.364164	0.114	0.391	3.87502e-53	IMBN/IGBN
NDUFS8	1.26928e-57	-0.508844	0.622	0.826	4.6457e-53	IMBN/IGBN
CBX6	1.52279e-57	-0.417724	0.134	0.421	5.57355e-53	IMBN/IGBN
ZNF704	1.56446e-57	0.543015	0.498	0.203	5.72609e-53	IMBN/IGBN
ABCA1	2.42028e-57	0.54641	0.825	0.626	8.85846e-53	IMBN/IGBN
ANXA1	2.90984e-57	-0.780023	0.443	0.71	1.06503e-52	IMBN/IGBN
BTG2	3.25946e-57	-0.680813	0.483	0.717	1.19299e-52	IMBN/IGBN
HSPE1	3.67383e-57	-0.586966	0.697	0.859	1.34466e-52	IMBN/IGBN
PLIN2	1.6138e-56	0.71458	0.977	0.907	5.90665e-52	IMBN/IGBN
FLNA	4.14523e-55	-0.704435	0.162	0.432	1.51719e-50	IMBN/IGBN
CTSB	9.98083e-55	-0.570769	0.997	0.989	3.65308e-50	IMBN/IGBN
FURIN	1.70107e-54	-0.403538	0.173	0.468	6.22607e-50	IMBN/IGBN
TUBA1C	2.39569e-54	-0.632172	0.561	0.789	8.76846e-50	IMBN/IGBN
UCHL1	2.54694e-54	-0.388611	0.021	0.205	9.32207e-50	IMBN/IGBN
MFSD12	2.86145e-54	-0.66218	0.322	0.603	1.04732e-49	IMBN/IGBN
NCEH1	3.60316e-54	-0.52439	0.331	0.618	1.31879e-49	IMBN/IGBN
EGR2	3.92606e-54	-0.411321	0.086	0.333	1.43698e-49	IMBN/IGBN
PDIA3	7.59982e-54	-0.667043	0.591	0.757	2.78161e-49	IMBN/IGBN
ABHD12	1.11066e-53	0.52327	0.869	0.74	4.06514e-49	IMBN/IGBN
CD36	1.73695e-53	0.545938	0.968	0.827	6.35741e-49	IMBN/IGBN
EIF2S3	2.1425e-53	0.526153	0.796	0.616	7.84178e-49	IMBN/IGBN
AP1S2	2.16164e-53	0.529011	0.909	0.779	7.9118e-49	IMBN/IGBN
ID2	2.21191e-53	-0.686674	0.519	0.74	8.0958e-49	IMBN/IGBN
MMP7	2.58523e-53	-1.16146	0.001	0.148	9.4622e-49	IMBN/IGBN
SDC2	2.79146e-53	-0.668795	0.248	0.52	1.0217e-48	IMBN/IGBN
SNHG6	4.37662e-53	0.521376	0.805	0.663	1.60189e-48	IMBN/IGBN
CSF1R	4.39766e-53	0.498581	0.964	0.892	1.60959e-48	IMBN/IGBN
ARHGAP18	7.25483e-53	-0.601507	0.753	0.873	2.65534e-48	IMBN/IGBN
TYROBP	9.19918e-53	0.274608	0.998	0.985	3.36699e-48	IMBN/IGBN
HLA-DMA	1.24405e-52	-0.837413	0.66	0.817	4.55336e-48	IMBN/IGBN
APOE	1.25275e-52	-0.982002	0.987	0.994	4.58519e-48	IMBN/IGBN
CYBB	1.5678e-52	-0.710126	0.719	0.843	5.73832e-48	IMBN/IGBN
ARPC3	1.62921e-52	0.303631	0.998	0.981	5.96309e-48	IMBN/IGBN
ALKBH7	2.1837e-52	0.497628	0.889	0.758	7.99254e-48	IMBN/IGBN
GSTM4	4.20427e-52	-0.462921	0.134	0.4	1.53881e-47	IMBN/IGBN
MS4A7	4.88726e-52	0.55868	0.975	0.936	1.78879e-47	IMBN/IGBN
PFKP	6.19584e-52	-0.301714	0.046	0.256	2.26774e-47	IMBN/IGBN
TMEM37	8.94435e-52	0.529806	0.662	0.416	3.27372e-47	IMBN/IGBN
CD300C	1.23962e-51	-0.352933	0.079	0.311	4.53714e-47	IMBN/IGBN
STMN1	1.99728e-51	0.522034	0.983	0.888	7.31023e-47	IMBN/IGBN
KLF6	2.01164e-51	0.557216	0.893	0.776	7.36281e-47	IMBN/IGBN
COX5B	2.24577e-51	-0.389907	0.979	0.969	8.21974e-47	IMBN/IGBN
TUBA1B	2.89163e-51	-0.613719	0.921	0.951	1.05837e-46	IMBN/IGBN
IL4I1	3.06205e-51	-0.552639	0.17	0.439	1.12074e-46	IMBN/IGBN
C1QB	3.28102e-51	-0.708925	0.994	0.958	1.20088e-46	IMBN/IGBN
ARHGDIB	4.14507e-51	-0.558823	0.956	0.955	1.51714e-46	IMBN/IGBN
SELENOH	7.77128e-51	-0.433959	0.897	0.937	2.84437e-46	IMBN/IGBN
COMT	8.8174e-51	-0.703942	0.351	0.597	3.22726e-46	IMBN/IGBN
PHACTR2	1.39065e-50	-0.377953	0.179	0.464	5.08993e-46	IMBN/IGBN
SELENOT	1.5229e-50	-0.517412	0.579	0.771	5.57398e-46	IMBN/IGBN
COX7C	2.4429e-50	0.345474	0.994	0.969	8.94126e-46	IMBN/IGBN
EIF4B	2.5474e-50	0.471303	0.893	0.771	9.32374e-46	IMBN/IGBN
MRPL41	3.87308e-50	-0.49517	0.571	0.797	1.41759e-45	IMBN/IGBN
RPL38	5.69236e-50	0.378624	0.993	0.953	2.08346e-45	IMBN/IGBN
NIBAN1	5.97378e-50	-0.358173	0.107	0.357	2.18646e-45	IMBN/IGBN
NDUFB9	1.03211e-49	-0.679414	0.75	0.829	3.77761e-45	IMBN/IGBN
GPC4	1.2348e-49	-0.438612	0.026	0.203	4.51948e-45	IMBN/IGBN
HSPB1	1.75448e-49	-0.552121	0.835	0.923	6.42158e-45	IMBN/IGBN
HSD17B11	1.96057e-49	0.543673	0.737	0.546	7.17589e-45	IMBN/IGBN
SELENON	1.98149e-49	-0.431718	0.13	0.381	7.25245e-45	IMBN/IGBN
HSPA8	2.74768e-49	-0.540319	0.883	0.943	1.00568e-44	IMBN/IGBN
HIST1H4C	5.5993e-49	0.466087	0.505	0.253	2.0494e-44	IMBN/IGBN
AL121933.2	1.54358e-48	-0.78765	0.207	0.455	5.64966e-44	IMBN/IGBN
TDP2	2.00155e-48	-0.500711	0.354	0.643	7.32589e-44	IMBN/IGBN
RPL3	2.66229e-48	0.354422	0.999	0.977	9.74425e-44	IMBN/IGBN
ATP6AP2	3.42818e-48	-0.744558	0.905	0.914	1.25475e-43	IMBN/IGBN
SNX10	3.52883e-48	-0.418809	0.144	0.396	1.29159e-43	IMBN/IGBN
ITGA4	5.33611e-48	0.443161	0.444	0.184	1.95307e-43	IMBN/IGBN
SPOCD1	1.00091e-47	-0.309154	0.014	0.172	3.66341e-43	IMBN/IGBN
GSTP1	1.05442e-47	0.418419	0.988	0.942	3.8593e-43	IMBN/IGBN
ALAS1	1.07395e-47	-0.57859	0.4	0.645	3.93076e-43	IMBN/IGBN
CXCL8	1.18462e-47	1.12648	0.548	0.274	4.33582e-43	IMBN/IGBN
RAB5IF	1.91734e-47	-0.538774	0.663	0.809	7.01764e-43	IMBN/IGBN
GLIPR2	2.27758e-47	-0.288193	0.047	0.242	8.33616e-43	IMBN/IGBN
YES1	2.42945e-47	-0.273332	0.044	0.238	8.89204e-43	IMBN/IGBN
MT-ATP6	2.56445e-47	-0.268519	0.99	0.963	9.38616e-43	IMBN/IGBN
CYCS	3.05696e-47	-0.52382	0.416	0.683	1.11888e-42	IMBN/IGBN
TOMM20	3.75081e-47	0.44629	0.89	0.797	1.37283e-42	IMBN/IGBN
RB1	4.49656e-47	0.516258	0.8	0.62	1.64579e-42	IMBN/IGBN
FGL1	5.65371e-47	0.481046	0.438	0.18	2.06931e-42	IMBN/IGBN
CAMK1	6.90613e-47	-0.895687	0.289	0.529	2.52771e-42	IMBN/IGBN
ID3	8.60101e-47	-0.563147	0.171	0.429	3.14806e-42	IMBN/IGBN
LCP1	9.91959e-47	-0.605488	0.772	0.866	3.63067e-42	IMBN/IGBN
ITSN1	1.06531e-46	0.444991	0.577	0.326	3.89912e-42	IMBN/IGBN
STAT1	1.17302e-46	-0.42876	0.287	0.591	4.29337e-42	IMBN/IGBN
ARPC2	1.99282e-46	-0.417997	0.99	0.985	7.29393e-42	IMBN/IGBN
SPINT2	3.40085e-46	-0.513259	0.396	0.659	1.24475e-41	IMBN/IGBN
STAB1	3.69642e-46	0.333921	0.966	0.792	1.35293e-41	IMBN/IGBN
SORT1	4.11344e-46	-0.452628	0.271	0.536	1.50556e-41	IMBN/IGBN
DNMT1	4.11785e-46	-0.545225	0.329	0.61	1.50717e-41	IMBN/IGBN
SLAMF8	5.49594e-46	-0.595087	0.441	0.665	2.01157e-41	IMBN/IGBN
GPAA1	1.04574e-45	-0.427066	0.319	0.582	3.82753e-41	IMBN/IGBN
CH25H	1.36441e-45	-0.5829	0.107	0.334	4.99388e-41	IMBN/IGBN
CXCL3	1.94979e-45	0.734361	0.384	0.129	7.13641e-41	IMBN/IGBN
CIRBP	2.33057e-45	0.438249	0.947	0.896	8.53013e-41	IMBN/IGBN
IL1RN	2.37636e-45	-0.481709	0.037	0.215	8.69773e-41	IMBN/IGBN
RENBP	2.91e-45	0.494126	0.81	0.647	1.06509e-40	IMBN/IGBN
SH3BGRL3	3.1402e-45	-0.989605	0.997	0.993	1.14934e-40	IMBN/IGBN
TM6SF1	8.12117e-45	-0.395441	0.233	0.5	2.97243e-40	IMBN/IGBN
CYTL1	9.02972e-45	0.56815	0.447	0.19	3.30497e-40	IMBN/IGBN
QSOX1	1.23971e-44	-0.304464	0.146	0.402	4.53747e-40	IMBN/IGBN
SMPDL3A	1.8517e-44	0.460592	0.585	0.335	6.77739e-40	IMBN/IGBN
CD47	2.02718e-44	-0.488208	0.483	0.72	7.4197e-40	IMBN/IGBN
HTR2B	2.10093e-44	0.48187	0.326	0.086	7.68963e-40	IMBN/IGBN
BHLHE40	2.34486e-44	-0.328711	0.077	0.29	8.58242e-40	IMBN/IGBN
HSPA5	2.81188e-44	-0.738357	0.608	0.77	1.02918e-39	IMBN/IGBN
CMTM6	3.13482e-44	-0.491774	0.614	0.794	1.14738e-39	IMBN/IGBN
LAPTM5	5.6028e-44	0.344489	0.996	0.972	2.05068e-39	IMBN/IGBN
PTPN1	5.97173e-44	-0.38773	0.227	0.504	2.18571e-39	IMBN/IGBN
AL021978.1	6.48357e-44	-0.334581	0.02	0.173	2.37305e-39	IMBN/IGBN
TDRD3	8.04174e-44	-0.448763	0.18	0.435	2.94336e-39	IMBN/IGBN
LY96	8.04868e-44	0.445587	0.972	0.914	2.9459e-39	IMBN/IGBN
SMCO4	8.1393e-44	-0.427164	0.299	0.574	2.97906e-39	IMBN/IGBN
VSIG4	9.17366e-44	0.47457	0.845	0.586	3.35765e-39	IMBN/IGBN
ARRDC3	1.60745e-43	0.422939	0.469	0.214	5.88341e-39	IMBN/IGBN
ITGB2	1.64596e-43	-0.977328	0.96	0.945	6.02438e-39	IMBN/IGBN
RALA	1.65594e-43	-0.518228	0.413	0.662	6.06091e-39	IMBN/IGBN
RNASET2	3.82876e-43	0.492745	0.925	0.814	1.40137e-38	IMBN/IGBN
MIR22HG	7.16184e-43	-0.275022	0.078	0.29	2.6213e-38	IMBN/IGBN
SUMO2	7.37874e-43	0.325888	0.992	0.963	2.70069e-38	IMBN/IGBN
GADD45G	7.92187e-43	-0.539097	0.25	0.518	2.89948e-38	IMBN/IGBN
TRPV2	8.59577e-43	-0.369294	0.138	0.377	3.14614e-38	IMBN/IGBN
EIF1B	2.62486e-42	0.42181	0.836	0.71	9.60724e-38	IMBN/IGBN
ATP6V0B	3.38814e-42	-0.39324	0.972	0.958	1.24009e-37	IMBN/IGBN
PTMA	6.25144e-42	0.293414	0.999	0.987	2.28809e-37	IMBN/IGBN
SYF2	1.64941e-41	0.409063	0.713	0.51	6.03701e-37	IMBN/IGBN
RPL23	2.69506e-41	0.337974	0.985	0.956	9.86418e-37	IMBN/IGBN
KLF3	3.23423e-41	0.451154	0.621	0.401	1.18376e-36	IMBN/IGBN
VASP	3.40648e-41	-0.462679	0.425	0.687	1.24681e-36	IMBN/IGBN
NDUFA4	3.5365e-41	-0.358813	0.965	0.961	1.2944e-36	IMBN/IGBN
SNHG7	3.78363e-41	0.458192	0.674	0.479	1.38485e-36	IMBN/IGBN
ADAMDEC1	4.03953e-41	0.696561	0.404	0.166	1.47851e-36	IMBN/IGBN
HSD17B14	4.35959e-41	0.450871	0.78	0.569	1.59565e-36	IMBN/IGBN
FERMT3	1.51043e-40	-0.584829	0.711	0.828	5.52833e-36	IMBN/IGBN
HNRNPA3	1.67832e-40	-0.45927	0.597	0.797	6.14283e-36	IMBN/IGBN
AFDN	1.90102e-40	-0.292095	0.091	0.301	6.95793e-36	IMBN/IGBN
MYL9	1.99687e-40	-0.433484	0.01	0.139	7.30876e-36	IMBN/IGBN
GK	2.45827e-40	-0.562552	0.427	0.67	8.9975e-36	IMBN/IGBN
SLC8A1	2.52041e-40	-0.288187	0.11	0.334	9.22495e-36	IMBN/IGBN
CYBA	3.73793e-40	-0.381495	0.992	0.966	1.36812e-35	IMBN/IGBN
NECTIN2	4.26396e-40	-0.361962	0.242	0.498	1.56065e-35	IMBN/IGBN
PAPSS1	4.45591e-40	-0.443499	0.394	0.635	1.63091e-35	IMBN/IGBN
SPINK6	5.54732e-40	-0.403771	0.006	0.128	2.03037e-35	IMBN/IGBN
CD276	7.55317e-40	-0.356368	0.213	0.472	2.76454e-35	IMBN/IGBN
ADAM28	8.34101e-40	0.441836	0.525	0.293	3.05289e-35	IMBN/IGBN
SLC6A6	8.77722e-40	-0.41922	0.243	0.499	3.21255e-35	IMBN/IGBN
TUBB4B	1.39162e-39	-0.433078	0.288	0.55	5.09347e-35	IMBN/IGBN
ARRB2	1.39426e-39	0.381489	0.963	0.916	5.10313e-35	IMBN/IGBN
EMP1	1.57031e-39	-0.271273	0.053	0.231	5.7475e-35	IMBN/IGBN
RAMP1	2.3114e-39	-0.616021	0.117	0.32	8.45996e-35	IMBN/IGBN
PLEC	2.3939e-39	-0.454993	0.255	0.522	8.76191e-35	IMBN/IGBN
HACD3	2.62119e-39	-0.396281	0.247	0.496	9.59383e-35	IMBN/IGBN
MIDN	3.75356e-39	-0.33243	0.206	0.477	1.37384e-34	IMBN/IGBN
PPARD	4.50426e-39	-0.319422	0.115	0.332	1.6486e-34	IMBN/IGBN
TMEM165	4.7538e-39	-0.398391	0.359	0.609	1.73994e-34	IMBN/IGBN
METTL27	6.92153e-39	0.332972	0.255	0.05	2.53335e-34	IMBN/IGBN
LAMP1	1.30314e-38	-0.511507	0.551	0.739	4.76961e-34	IMBN/IGBN
WSB1	1.42971e-38	0.257739	0.915	0.84	5.23286e-34	IMBN/IGBN
DRAM2	2.04251e-38	0.425754	0.847	0.733	7.4758e-34	IMBN/IGBN
SORBS3	2.53965e-38	0.435435	0.624	0.428	9.29536e-34	IMBN/IGBN
NDUFA13	2.75048e-38	-0.342266	0.945	0.946	1.0067e-33	IMBN/IGBN
SLC18B1	2.82864e-38	0.413141	0.669	0.449	1.03531e-33	IMBN/IGBN
AF127936.2	3.29514e-38	-0.377623	0.219	0.48	1.20606e-33	IMBN/IGBN
MPC2	3.42734e-38	-0.506517	0.561	0.735	1.25444e-33	IMBN/IGBN
ACTR2	3.46075e-38	-0.410678	0.757	0.881	1.26667e-33	IMBN/IGBN
SPI1	3.66195e-38	-0.36717	0.977	0.968	1.34031e-33	IMBN/IGBN
PLBD1	4.02192e-38	-0.288184	0.098	0.303	1.47206e-33	IMBN/IGBN
FSCN1	4.58488e-38	0.406265	0.704	0.503	1.67811e-33	IMBN/IGBN
TNS3	4.85843e-38	-0.452161	0.367	0.629	1.77823e-33	IMBN/IGBN
TXNDC17	5.78633e-38	-0.448462	0.581	0.768	2.11786e-33	IMBN/IGBN
RBMS1	6.64059e-38	-0.431802	0.557	0.772	2.43052e-33	IMBN/IGBN
MALAT1	6.87583e-38	-0.843431	0.994	0.987	2.51662e-33	IMBN/IGBN
PRDM1	7.00561e-38	0.367479	0.391	0.164	2.56412e-33	IMBN/IGBN
SDF2L1	9.62729e-38	-0.37537	0.222	0.474	3.52368e-33	IMBN/IGBN
UQCRQ	1.01709e-37	-0.399111	0.878	0.928	3.72264e-33	IMBN/IGBN
PPT1	1.18085e-37	-0.550618	0.716	0.797	4.32202e-33	IMBN/IGBN
SUCNR1	1.33644e-37	-0.301342	0.142	0.371	4.8915e-33	IMBN/IGBN
TPM4	1.40271e-37	-0.483582	0.583	0.774	5.13406e-33	IMBN/IGBN
COMMD6	1.47065e-37	0.341983	0.976	0.934	5.38272e-33	IMBN/IGBN
RNF213	1.52584e-37	-0.54792	0.598	0.789	5.58472e-33	IMBN/IGBN
SLC2A3	1.61161e-37	-0.293314	0.081	0.272	5.89864e-33	IMBN/IGBN
DNASE2	1.71908e-37	-0.403975	0.265	0.521	6.29201e-33	IMBN/IGBN
TIGAR	1.84523e-37	-0.339116	0.207	0.45	6.75374e-33	IMBN/IGBN
IGBP1	2.11521e-37	0.453216	0.696	0.544	7.74189e-33	IMBN/IGBN
IER3	3.66991e-37	0.436617	0.83	0.586	1.34323e-32	IMBN/IGBN
ENG	3.98118e-37	-0.477421	0.785	0.856	1.45715e-32	IMBN/IGBN
CXCL16	5.04504e-37	0.504863	0.946	0.836	1.84654e-32	IMBN/IGBN
JUNB	5.87919e-37	-0.444948	0.78	0.894	2.15184e-32	IMBN/IGBN
SCN1B	8.36025e-37	0.296263	0.266	0.064	3.05994e-32	IMBN/IGBN
CCND2	9.17878e-37	-0.255798	0.078	0.265	3.35952e-32	IMBN/IGBN
CMTM3	1.05826e-36	0.445105	0.791	0.662	3.87335e-32	IMBN/IGBN
RGS2	1.09055e-36	0.481342	0.5	0.277	3.99151e-32	IMBN/IGBN
CD99	1.82289e-36	0.417798	0.963	0.883	6.67196e-32	IMBN/IGBN
RSL24D1	2.83987e-36	0.396513	0.834	0.714	1.03942e-31	IMBN/IGBN
HYI	2.95657e-36	0.407028	0.445	0.228	1.08214e-31	IMBN/IGBN
LAMTOR2	3.83806e-36	-0.421096	0.771	0.859	1.40477e-31	IMBN/IGBN
COX8A	3.86984e-36	-0.320653	0.983	0.965	1.4164e-31	IMBN/IGBN
LPCAT2	5.41553e-36	-0.428117	0.332	0.578	1.98214e-31	IMBN/IGBN
PCK2	7.66184e-36	-0.353669	0.191	0.425	2.80431e-31	IMBN/IGBN
PSMD14	8.6831e-36	-0.336849	0.252	0.499	3.1781e-31	IMBN/IGBN
FKBP1A	9.37817e-36	-0.453373	0.928	0.935	3.4325e-31	IMBN/IGBN
ALOX5	1.02801e-35	-0.376134	0.117	0.318	3.76263e-31	IMBN/IGBN
RAN	1.19555e-35	-0.395352	0.885	0.907	4.37584e-31	IMBN/IGBN
HNRNPC	1.25906e-35	0.364393	0.941	0.872	4.6083e-31	IMBN/IGBN
POMP	1.59595e-35	-0.371271	0.915	0.922	5.84135e-31	IMBN/IGBN
NCK1	1.90811e-35	-0.412881	0.287	0.528	6.98388e-31	IMBN/IGBN
LPAR6	2.23713e-35	0.410751	0.905	0.776	8.18811e-31	IMBN/IGBN
ANAPC16	2.39756e-35	0.391122	0.803	0.67	8.7753e-31	IMBN/IGBN
C9orf16	2.91861e-35	-0.507709	0.678	0.8	1.06824e-30	IMBN/IGBN
AP2M1	3.23642e-35	-0.447295	0.854	0.917	1.18456e-30	IMBN/IGBN
KCNE3	3.27256e-35	0.390645	0.509	0.301	1.19779e-30	IMBN/IGBN
PDIA4	3.36292e-35	-0.403031	0.381	0.618	1.23086e-30	IMBN/IGBN
RALGDS	3.64878e-35	-0.294224	0.063	0.233	1.33549e-30	IMBN/IGBN
SPP1	3.95999e-35	-1.11324	0.796	0.946	1.4494e-30	IMBN/IGBN
PSMB3	4.00286e-35	-0.432866	0.75	0.832	1.46509e-30	IMBN/IGBN
MGLL	4.54041e-35	0.421673	0.577	0.34	1.66184e-30	IMBN/IGBN
PMP22	5.53966e-35	-0.59338	0.719	0.841	2.02757e-30	IMBN/IGBN
C1orf122	6.2285e-35	-0.405393	0.345	0.581	2.27969e-30	IMBN/IGBN
ISOC2	7.17658e-35	-0.355423	0.229	0.461	2.6267e-30	IMBN/IGBN
DCAF7	7.37576e-35	-0.429412	0.433	0.665	2.6996e-30	IMBN/IGBN
RPS29	7.63864e-35	0.316043	0.972	0.931	2.79582e-30	IMBN/IGBN
IPCEF1	8.07067e-35	0.25631	0.225	0.044	2.95394e-30	IMBN/IGBN
NFKBIE	9.06349e-35	-0.280832	0.115	0.322	3.31733e-30	IMBN/IGBN
FXYD6	9.12174e-35	0.347614	0.362	0.145	3.33865e-30	IMBN/IGBN
FXYD5	9.91398e-35	0.432087	0.961	0.862	3.62862e-30	IMBN/IGBN
KIAA0100	1.51429e-34	-0.283951	0.18	0.413	5.54245e-30	IMBN/IGBN
ENO1	1.60235e-34	-0.430544	0.875	0.907	5.86477e-30	IMBN/IGBN
GLUL	1.76438e-34	-0.494325	0.944	0.962	6.45779e-30	IMBN/IGBN
ABL2	1.80868e-34	-0.300319	0.139	0.355	6.61995e-30	IMBN/IGBN
PARP12	2.19874e-34	-0.311665	0.173	0.406	8.04761e-30	IMBN/IGBN
SKIL	2.34281e-34	-0.314611	0.185	0.415	8.57491e-30	IMBN/IGBN
GPR84	2.66532e-34	-0.254405	0.075	0.255	9.75534e-30	IMBN/IGBN
LINC01088	3.43974e-34	0.704804	0.344	0.134	1.25898e-29	IMBN/IGBN
LIMD2	3.68852e-34	-0.513696	0.312	0.534	1.35003e-29	IMBN/IGBN
RNF130	4.37081e-34	0.329981	0.979	0.934	1.59976e-29	IMBN/IGBN
PGK1	5.74765e-34	-0.464748	0.772	0.841	2.1037e-29	IMBN/IGBN
ATP5MF	7.92964e-34	-0.346897	0.936	0.936	2.90233e-29	IMBN/IGBN
MT-ND6	1.27339e-33	-0.559215	0.567	0.751	4.66074e-29	IMBN/IGBN
COLEC12	1.27407e-33	-0.438055	0.318	0.542	4.66322e-29	IMBN/IGBN
SLC27A3	1.56814e-33	-0.257632	0.119	0.32	5.73957e-29	IMBN/IGBN
KIFC3	1.90616e-33	-0.291742	0.135	0.344	6.97675e-29	IMBN/IGBN
CASP1	2.06451e-33	0.421871	0.691	0.518	7.55633e-29	IMBN/IGBN
UPP1	2.92276e-33	-0.402381	0.284	0.521	1.06976e-28	IMBN/IGBN
ARHGAP6	4.03134e-33	0.350959	0.367	0.159	1.47551e-28	IMBN/IGBN
PDGFC	5.13508e-33	-0.362208	0.217	0.45	1.87949e-28	IMBN/IGBN
SQOR	5.18699e-33	-0.513414	0.458	0.641	1.89849e-28	IMBN/IGBN
CXCR4	7.05744e-33	0.385013	0.334	0.125	2.5831e-28	IMBN/IGBN
COX7A2	8.48468e-33	-0.361878	0.9	0.909	3.10548e-28	IMBN/IGBN
NEK6	1.02834e-32	-0.472057	0.449	0.65	3.76383e-28	IMBN/IGBN
HSP90AA1	1.23838e-32	-0.426031	0.947	0.943	4.53258e-28	IMBN/IGBN
EIF4G2	1.3501e-32	-0.42549	0.729	0.836	4.94152e-28	IMBN/IGBN
CD53	1.35182e-32	-0.498815	0.82	0.844	4.94778e-28	IMBN/IGBN
PNISR	1.45344e-32	0.326098	0.794	0.674	5.31973e-28	IMBN/IGBN
FN1	1.88488e-32	-0.858634	0.027	0.157	6.89885e-28	IMBN/IGBN
MICOS10	2.39912e-32	-0.347273	0.891	0.917	8.78101e-28	IMBN/IGBN
NSA2	2.86548e-32	0.385793	0.776	0.675	1.04879e-27	IMBN/IGBN
PLA2G7	3.14629e-32	-0.583288	0.915	0.925	1.15157e-27	IMBN/IGBN
CD81	3.43699e-32	-0.395485	0.861	0.908	1.25797e-27	IMBN/IGBN
TUBA1A	4.70808e-32	-0.49745	0.51	0.706	1.7232e-27	IMBN/IGBN
RRBP1	4.84627e-32	-0.388188	0.452	0.672	1.77378e-27	IMBN/IGBN
MIF4GD	6.95094e-32	0.402796	0.544	0.37	2.54411e-27	IMBN/IGBN
LIMK1	7.09968e-32	-0.291494	0.141	0.346	2.59856e-27	IMBN/IGBN
MVP	9.57212e-32	-0.27487	0.162	0.377	3.50349e-27	IMBN/IGBN
AC009951.6	1.07311e-31	0.294383	0.238	0.061	3.9277e-27	IMBN/IGBN
LRRC39	1.24505e-31	0.403442	0.536	0.336	4.557e-27	IMBN/IGBN
HSD3B7	1.33806e-31	-0.297038	0.129	0.323	4.89745e-27	IMBN/IGBN
ADAMTSL4	1.40459e-31	-0.290596	0.106	0.294	5.14096e-27	IMBN/IGBN
SNRPD2	1.61861e-31	0.30518	0.953	0.893	5.92428e-27	IMBN/IGBN
UGP2	1.62619e-31	-0.363509	0.39	0.632	5.95202e-27	IMBN/IGBN
TIMM17A	1.84639e-31	-0.357143	0.269	0.497	6.75796e-27	IMBN/IGBN
PTPRC	1.85469e-31	-0.448758	0.728	0.825	6.78835e-27	IMBN/IGBN
ITPR2	2.10509e-31	-0.552393	0.468	0.68	7.70484e-27	IMBN/IGBN
CMTM7	2.9297e-31	0.380166	0.711	0.565	1.0723e-26	IMBN/IGBN
WDR83OS	3.17195e-31	0.309367	0.959	0.89	1.16097e-26	IMBN/IGBN
MPHOSPH6	3.2692e-31	-0.311586	0.193	0.41	1.19656e-26	IMBN/IGBN
TLR4	3.70279e-31	0.360831	0.664	0.496	1.35526e-26	IMBN/IGBN
UBB	3.81631e-31	-0.387777	0.945	0.934	1.39681e-26	IMBN/IGBN
NDUFA1	4.29817e-31	-0.346398	0.876	0.909	1.57317e-26	IMBN/IGBN
SELENOF	4.58216e-31	-0.385022	0.701	0.808	1.67712e-26	IMBN/IGBN
LAMTOR4	4.8567e-31	0.295591	0.977	0.93	1.7776e-26	IMBN/IGBN
MPZL1	6.68678e-31	-0.252714	0.151	0.362	2.44743e-26	IMBN/IGBN
TSPAN3	7.05596e-31	-0.447605	0.503	0.68	2.58255e-26	IMBN/IGBN
GAPDH	1.01433e-30	-0.346377	0.998	0.985	3.71254e-26	IMBN/IGBN
VAMP8	1.03001e-30	-0.261444	0.992	0.967	3.76994e-26	IMBN/IGBN
SF3B5	1.25584e-30	0.328921	0.853	0.753	4.59649e-26	IMBN/IGBN
NME1	1.30804e-30	-0.33519	0.206	0.423	4.78756e-26	IMBN/IGBN
EIF4G1	1.37843e-30	-0.34211	0.31	0.539	5.0452e-26	IMBN/IGBN
UBASH3B	1.62213e-30	-0.299283	0.14	0.336	5.93715e-26	IMBN/IGBN
SLC40A1	1.66489e-30	0.441872	0.65	0.437	6.09368e-26	IMBN/IGBN
IL18BP	1.99588e-30	-0.355304	0.185	0.394	7.30512e-26	IMBN/IGBN
SRSF3	2.2421e-30	-0.386534	0.464	0.683	8.20631e-26	IMBN/IGBN
PGAM1	2.35021e-30	-0.443697	0.686	0.791	8.60199e-26	IMBN/IGBN
RGS1	2.52162e-30	0.455378	0.572	0.376	9.22938e-26	IMBN/IGBN
GPRIN3	2.61108e-30	-0.358231	0.262	0.504	9.5568e-26	IMBN/IGBN
PHLDA1	2.62745e-30	-0.428101	0.369	0.604	9.61673e-26	IMBN/IGBN
SLC38A2	2.99769e-30	-0.359014	0.267	0.498	1.09718e-25	IMBN/IGBN
NDUFB2	3.69376e-30	-0.389477	0.867	0.917	1.35195e-25	IMBN/IGBN
RPS11	3.83631e-30	0.260977	0.991	0.969	1.40413e-25	IMBN/IGBN
CDK5	4.95063e-30	-0.267232	0.166	0.378	1.81198e-25	IMBN/IGBN
CCDC88A	5.26955e-30	-0.518118	0.735	0.848	1.92871e-25	IMBN/IGBN
DDAH2	5.38777e-30	0.385834	0.748	0.641	1.97198e-25	IMBN/IGBN
SIL1	6.09515e-30	-0.320425	0.222	0.432	2.23089e-25	IMBN/IGBN
CRHBP	7.81779e-30	0.282545	0.255	0.077	2.86139e-25	IMBN/IGBN
MMP19	8.36654e-30	-0.251739	0.079	0.245	3.06224e-25	IMBN/IGBN
GUK1	8.43257e-30	-0.357054	0.869	0.914	3.08641e-25	IMBN/IGBN
PITHD1	9.65227e-30	0.415679	0.697	0.575	3.53283e-25	IMBN/IGBN
LDHA	1.13054e-29	-0.499763	0.59	0.728	4.13789e-25	IMBN/IGBN
RSL1D1	1.28849e-29	0.355722	0.79	0.679	4.71599e-25	IMBN/IGBN
PLXDC2	1.60815e-29	-0.455528	0.737	0.821	5.88598e-25	IMBN/IGBN
GPSM3	1.64685e-29	0.354917	0.909	0.82	6.02764e-25	IMBN/IGBN
MEF2C	1.94008e-29	0.334476	0.788	0.652	7.10089e-25	IMBN/IGBN
CREBL2	1.96265e-29	0.374922	0.664	0.513	7.18349e-25	IMBN/IGBN
TCIRG1	2.20981e-29	-0.466038	0.385	0.585	8.08812e-25	IMBN/IGBN
SERTAD1	2.90891e-29	-0.258412	0.16	0.369	1.06469e-24	IMBN/IGBN
PLEKHO2	2.98425e-29	-0.378364	0.357	0.591	1.09227e-24	IMBN/IGBN
TMEM50A	3.13931e-29	-0.385116	0.784	0.83	1.14902e-24	IMBN/IGBN
SEC11A	4.42042e-29	0.300605	0.967	0.907	1.61792e-24	IMBN/IGBN
ACOT13	8.87378e-29	-0.342865	0.405	0.623	3.24789e-24	IMBN/IGBN
ANXA11	9.16818e-29	-0.546512	0.864	0.887	3.35564e-24	IMBN/IGBN
ATP1B3	9.18735e-29	-0.392419	0.491	0.687	3.36266e-24	IMBN/IGBN
BZW1	1.24435e-28	-0.36585	0.432	0.644	4.55443e-24	IMBN/IGBN
CXCL2	1.46641e-28	0.396859	0.249	0.076	5.36722e-24	IMBN/IGBN
PLP2	1.71589e-28	-0.32894	0.214	0.421	6.28034e-24	IMBN/IGBN
CD58	1.89632e-28	-0.324836	0.263	0.483	6.94072e-24	IMBN/IGBN
MLEC	2.17303e-28	-0.334549	0.391	0.619	7.95352e-24	IMBN/IGBN
PGM2	2.66417e-28	-0.263731	0.168	0.369	9.75114e-24	IMBN/IGBN
CD28	2.94537e-28	0.334533	0.367	0.163	1.07803e-23	IMBN/IGBN
ABR	3.69956e-28	-0.360705	0.341	0.568	1.35408e-23	IMBN/IGBN
AOAH	4.19925e-28	0.381976	0.457	0.281	1.53697e-23	IMBN/IGBN
LY86	4.24933e-28	0.370571	0.881	0.747	1.5553e-23	IMBN/IGBN
ADA2	5.57195e-28	0.374704	0.697	0.523	2.03939e-23	IMBN/IGBN
ACTR3	5.66456e-28	-0.358334	0.765	0.852	2.07329e-23	IMBN/IGBN
APBB3	6.015e-28	0.339387	0.318	0.132	2.20155e-23	IMBN/IGBN
ST13	9.08014e-28	0.335969	0.949	0.865	3.32342e-23	IMBN/IGBN
PSMB6	9.19863e-28	-0.349941	0.731	0.829	3.36679e-23	IMBN/IGBN
GNPDA1	1.11869e-27	0.392413	0.789	0.661	4.0945e-23	IMBN/IGBN
PEBP1	1.17573e-27	0.288824	0.979	0.933	4.30329e-23	IMBN/IGBN
ABCC5	1.22161e-27	0.339444	0.662	0.499	4.47123e-23	IMBN/IGBN
SRSF5	1.50722e-27	0.328776	0.91	0.852	5.51656e-23	IMBN/IGBN
CNRIP1	1.82441e-27	0.358316	0.731	0.617	6.67753e-23	IMBN/IGBN
SGK1	2.23778e-27	-0.508322	0.713	0.829	8.19049e-23	IMBN/IGBN
LST1	2.90567e-27	-0.395465	0.873	0.912	1.0635e-22	IMBN/IGBN
NDUFB8	3.1642e-27	-0.330304	0.78	0.862	1.15813e-22	IMBN/IGBN
TWF1	3.76677e-27	-0.255558	0.177	0.383	1.37868e-22	IMBN/IGBN
ERP29	4.91873e-27	0.340202	0.894	0.803	1.8003e-22	IMBN/IGBN
DNAJB11	6.51802e-27	-0.296982	0.271	0.495	2.38566e-22	IMBN/IGBN
PSMD1	6.98609e-27	-0.310749	0.291	0.512	2.55698e-22	IMBN/IGBN
AKR1A1	8.18392e-27	-0.337659	0.926	0.933	2.9954e-22	IMBN/IGBN
SLC28A1	8.34508e-27	0.251095	0.22	0.062	3.05438e-22	IMBN/IGBN
FUS	1.40286e-26	-0.424206	0.637	0.8	5.13459e-22	IMBN/IGBN
CLEC7A	1.84942e-26	-0.487746	0.545	0.698	6.76907e-22	IMBN/IGBN
IL10RA	1.91708e-26	0.289388	0.745	0.611	7.01671e-22	IMBN/IGBN
MAF	1.92121e-26	0.337242	0.894	0.799	7.03184e-22	IMBN/IGBN
TNFRSF14	1.94845e-26	0.34142	0.787	0.69	7.13154e-22	IMBN/IGBN
UQCC2	1.99985e-26	-0.342383	0.423	0.652	7.31965e-22	IMBN/IGBN
PRDX3	2.416e-26	-0.336906	0.852	0.891	8.84281e-22	IMBN/IGBN
GCA	2.53434e-26	-0.370352	0.378	0.593	9.27593e-22	IMBN/IGBN
PTPMT1	3.0601e-26	-0.314308	0.324	0.548	1.12003e-21	IMBN/IGBN
LETMD1	3.6155e-26	0.36204	0.439	0.272	1.32331e-21	IMBN/IGBN
VAT1	4.44716e-26	0.356222	0.915	0.836	1.62771e-21	IMBN/IGBN
SDF4	4.93501e-26	-0.350632	0.602	0.742	1.80626e-21	IMBN/IGBN
POLR1D	7.62682e-26	0.335754	0.713	0.585	2.79149e-21	IMBN/IGBN
DRAP1	8.69075e-26	-0.359903	0.636	0.788	3.1809e-21	IMBN/IGBN
ZNF428	9.21705e-26	-0.332651	0.382	0.606	3.37353e-21	IMBN/IGBN
GCHFR	1.16635e-25	-0.353834	0.311	0.522	4.26896e-21	IMBN/IGBN
ALOX5AP	1.24975e-25	-0.579839	0.43	0.617	4.57421e-21	IMBN/IGBN
IL17RA	1.25839e-25	-0.272809	0.211	0.409	4.60582e-21	IMBN/IGBN
SUB1	1.39256e-25	-0.318568	0.858	0.901	5.0969e-21	IMBN/IGBN
RBX1	1.87666e-25	-0.316901	0.811	0.888	6.86875e-21	IMBN/IGBN
RCSD1	1.9408e-25	0.337232	0.604	0.448	7.10352e-21	IMBN/IGBN
MTCH2	2.05989e-25	-0.357732	0.472	0.662	7.53941e-21	IMBN/IGBN
NUDT1	2.55623e-25	0.353342	0.531	0.386	9.35604e-21	IMBN/IGBN
ATP5MPL	3.12769e-25	-0.281492	0.919	0.938	1.14476e-20	IMBN/IGBN
PYGL	3.2901e-25	0.334591	0.688	0.533	1.20421e-20	IMBN/IGBN
HSP90B1	3.30458e-25	-0.481674	0.883	0.883	1.20951e-20	IMBN/IGBN
EVI2B	3.85406e-25	0.37942	0.807	0.689	1.41062e-20	IMBN/IGBN
PNP	6.19329e-25	-0.255621	0.109	0.273	2.26681e-20	IMBN/IGBN
EIF3M	6.64825e-25	0.312641	0.829	0.739	2.43333e-20	IMBN/IGBN
HINT1	7.39847e-25	-0.254471	0.986	0.975	2.70791e-20	IMBN/IGBN
ALCAM	7.48854e-25	-0.573555	0.381	0.539	2.74088e-20	IMBN/IGBN
ARL6IP5	8.26252e-25	-0.333369	0.786	0.858	3.02417e-20	IMBN/IGBN
CLIC4	8.59682e-25	-0.263509	0.224	0.423	3.14652e-20	IMBN/IGBN
A2M	8.83907e-25	0.289147	0.988	0.937	3.23519e-20	IMBN/IGBN
STIP1	1.15414e-24	-0.323871	0.294	0.494	4.22429e-20	IMBN/IGBN
APIP	1.31476e-24	-0.364905	0.476	0.666	4.81215e-20	IMBN/IGBN
DNAJC3	1.65395e-24	-0.3156	0.401	0.616	6.05363e-20	IMBN/IGBN
YWHAZ	1.77775e-24	-0.322294	0.829	0.9	6.50676e-20	IMBN/IGBN
GNPTAB	2.40943e-24	-0.29882	0.347	0.565	8.81876e-20	IMBN/IGBN
EDNRB	2.47912e-24	0.393132	0.44	0.268	9.07383e-20	IMBN/IGBN
HPCAL1	2.61579e-24	0.314489	0.676	0.516	9.57405e-20	IMBN/IGBN
ABHD14B	3.02169e-24	0.313304	0.503	0.335	1.10597e-19	IMBN/IGBN
VASH1	3.40888e-24	-0.253835	0.154	0.335	1.24769e-19	IMBN/IGBN
TPT1	3.73475e-24	0.265911	0.999	0.99	1.36695e-19	IMBN/IGBN
VAPA	3.83257e-24	0.302303	0.912	0.814	1.40276e-19	IMBN/IGBN
LACTB	4.43203e-24	-0.319009	0.399	0.591	1.62217e-19	IMBN/IGBN
VDAC2	4.48271e-24	0.311763	0.874	0.787	1.64072e-19	IMBN/IGBN
CHCHD6	5.06762e-24	0.342287	0.507	0.309	1.8548e-19	IMBN/IGBN
SERPINB6	6.00079e-24	0.328013	0.77	0.684	2.19635e-19	IMBN/IGBN
ACADVL	7.1651e-24	-0.347585	0.796	0.866	2.6225e-19	IMBN/IGBN
MX1	8.03462e-24	-0.273895	0.274	0.488	2.94075e-19	IMBN/IGBN
SLC31A1	8.04685e-24	-0.255857	0.294	0.502	2.94523e-19	IMBN/IGBN
TMEM120A	1.19315e-23	0.318604	0.517	0.375	4.36705e-19	IMBN/IGBN
ARMC9	1.23391e-23	0.337051	0.459	0.292	4.51623e-19	IMBN/IGBN
UBXN1	1.80624e-23	0.271366	0.872	0.828	6.61101e-19	IMBN/IGBN
IRF8	2.07956e-23	0.327801	0.599	0.443	7.61139e-19	IMBN/IGBN
LY6E	2.09534e-23	-0.481452	0.503	0.663	7.66915e-19	IMBN/IGBN
CHCHD7	2.28624e-23	-0.384576	0.48	0.666	8.36788e-19	IMBN/IGBN
SEPTIN7	2.33782e-23	-0.355041	0.706	0.801	8.55664e-19	IMBN/IGBN
PTGES2	2.54307e-23	-0.260238	0.253	0.456	9.30788e-19	IMBN/IGBN
CLEC10A	2.66133e-23	0.295804	0.233	0.079	9.74074e-19	IMBN/IGBN
CYB5A	3.09838e-23	-0.335067	0.39	0.574	1.13404e-18	IMBN/IGBN
GALM	3.94163e-23	0.318411	0.688	0.552	1.44268e-18	IMBN/IGBN
HNRNPDL	4.05182e-23	-0.312059	0.861	0.91	1.48301e-18	IMBN/IGBN
HIST1H1C	4.40001e-23	0.279751	0.328	0.161	1.61045e-18	IMBN/IGBN
GPX3	4.75707e-23	-0.290779	0.166	0.342	1.74113e-18	IMBN/IGBN
VSIR	5.01675e-23	0.360542	0.394	0.233	1.83618e-18	IMBN/IGBN
KCNJ5	6.50375e-23	0.274201	0.375	0.199	2.38044e-18	IMBN/IGBN
BCAP31	6.73359e-23	-0.714164	0.869	0.843	2.46456e-18	IMBN/IGBN
MYL12A	6.94343e-23	-0.349755	0.974	0.952	2.54137e-18	IMBN/IGBN
HNRNPM	7.69171e-23	-0.318192	0.375	0.591	2.81524e-18	IMBN/IGBN
BAIAP2	8.09625e-23	0.33293	0.611	0.473	2.96331e-18	IMBN/IGBN
GADD45B	8.45077e-23	0.406722	0.572	0.415	3.09307e-18	IMBN/IGBN
SLC11A2	8.50761e-23	-0.343973	0.291	0.487	3.11387e-18	IMBN/IGBN
DYNLL1	8.5927e-23	0.294908	0.966	0.92	3.14502e-18	IMBN/IGBN
EMC10	1.2637e-22	-0.300483	0.412	0.604	4.62528e-18	IMBN/IGBN
GUSB	1.36447e-22	-0.620171	0.544	0.636	4.99409e-18	IMBN/IGBN
EDEM2	1.4116e-22	-0.257614	0.266	0.467	5.1666e-18	IMBN/IGBN
CPNE1	1.42833e-22	0.281297	0.49	0.326	5.22781e-18	IMBN/IGBN
PGLS	1.46102e-22	0.303032	0.927	0.865	5.34748e-18	IMBN/IGBN
NDUFAB1	1.81603e-22	-0.324199	0.691	0.79	6.64686e-18	IMBN/IGBN
REEP5	1.82146e-22	-0.383219	0.738	0.781	6.66673e-18	IMBN/IGBN
BX284668.5	1.84939e-22	0.306695	0.445	0.28	6.76897e-18	IMBN/IGBN
CD48	1.85145e-22	0.280567	0.253	0.104	6.77648e-18	IMBN/IGBN
G6PD	1.97243e-22	-0.480079	0.387	0.544	7.21929e-18	IMBN/IGBN
FUOM	2.04109e-22	-0.367598	0.576	0.729	7.47059e-18	IMBN/IGBN
CD59	2.09159e-22	-0.401153	0.896	0.904	7.65544e-18	IMBN/IGBN
UQCRFS1	2.65938e-22	-0.310536	0.727	0.828	9.73359e-18	IMBN/IGBN
SMIM20	2.71433e-22	0.300683	0.615	0.49	9.93472e-18	IMBN/IGBN
DOP1B	2.76068e-22	-0.289685	0.16	0.33	1.01044e-17	IMBN/IGBN
TBCA	2.79243e-22	0.255839	0.938	0.877	1.02206e-17	IMBN/IGBN
ERH	2.88781e-22	-0.299124	0.824	0.862	1.05697e-17	IMBN/IGBN
SHMT1	3.07729e-22	0.25044	0.273	0.117	1.12632e-17	IMBN/IGBN
CD84	3.2073e-22	-0.452472	0.747	0.803	1.1739e-17	IMBN/IGBN
GGA2	3.39501e-22	0.264889	0.547	0.381	1.24261e-17	IMBN/IGBN
NEAT1	3.5628e-22	-1.25347	0.927	0.924	1.30402e-17	IMBN/IGBN
IGSF6	3.65222e-22	-0.537211	0.852	0.892	1.33675e-17	IMBN/IGBN
MIS18BP1	4.09157e-22	0.32825	0.468	0.313	1.49756e-17	IMBN/IGBN
EEPD1	4.17205e-22	0.298888	0.508	0.362	1.52701e-17	IMBN/IGBN
NDUFC2	5.66389e-22	-0.279525	0.891	0.881	2.07304e-17	IMBN/IGBN
MBP	6.0244e-22	0.33176	0.605	0.488	2.20499e-17	IMBN/IGBN
PCBP1-AS1	6.12454e-22	0.254689	0.336	0.17	2.24164e-17	IMBN/IGBN
SASH1	6.40454e-22	0.282612	0.38	0.219	2.34413e-17	IMBN/IGBN
CA2	7.64177e-22	-0.268654	0.139	0.299	2.79697e-17	IMBN/IGBN
JPT1	8.96417e-22	-0.320145	0.47	0.66	3.28098e-17	IMBN/IGBN
TANK	1.0497e-21	-0.29216	0.357	0.562	3.842e-17	IMBN/IGBN
TAPBP	1.17838e-21	-0.310641	0.533	0.707	4.31299e-17	IMBN/IGBN
PCM1	1.45634e-21	0.325411	0.747	0.661	5.33035e-17	IMBN/IGBN
RUNX1	1.58815e-21	-0.344301	0.343	0.548	5.81278e-17	IMBN/IGBN
SNHG5	1.66241e-21	0.2966	0.797	0.695	6.0846e-17	IMBN/IGBN
SDHC	1.8261e-21	-0.289043	0.751	0.814	6.68372e-17	IMBN/IGBN
OXA1L	1.89764e-21	0.289368	0.857	0.788	6.94554e-17	IMBN/IGBN
DBI	1.96602e-21	-0.342079	0.976	0.963	7.19583e-17	IMBN/IGBN
APLP2	2.01701e-21	-0.316296	0.943	0.906	7.38245e-17	IMBN/IGBN
BSG	2.32082e-21	-0.346136	0.74	0.787	8.49444e-17	IMBN/IGBN
SLC29A1	2.51859e-21	-0.362978	0.557	0.713	9.21831e-17	IMBN/IGBN
LTC4S	2.52543e-21	0.315365	0.431	0.258	9.24332e-17	IMBN/IGBN
CYB561A3	2.62723e-21	-0.332212	0.298	0.491	9.61593e-17	IMBN/IGBN
CRYL1	3.42442e-21	0.335455	0.711	0.616	1.25337e-16	IMBN/IGBN
SNRPG	3.45231e-21	-0.307892	0.702	0.81	1.26358e-16	IMBN/IGBN
FLI1	3.4696e-21	0.276412	0.504	0.366	1.26991e-16	IMBN/IGBN
SMS	3.51293e-21	0.258257	0.942	0.854	1.28577e-16	IMBN/IGBN
ADA	3.54629e-21	0.27984	0.374	0.208	1.29798e-16	IMBN/IGBN
ZNF581	3.59339e-21	0.29407	0.485	0.336	1.31522e-16	IMBN/IGBN
HNRNPAB	3.89602e-21	-0.279966	0.318	0.519	1.42598e-16	IMBN/IGBN
ELOB	3.89857e-21	-0.255831	0.965	0.945	1.42692e-16	IMBN/IGBN
RNFT1	3.96244e-21	-0.265799	0.285	0.485	1.45029e-16	IMBN/IGBN
RBIS	4.11659e-21	0.298458	0.755	0.679	1.50671e-16	IMBN/IGBN
HNMT	4.2919e-21	0.260505	0.876	0.791	1.57088e-16	IMBN/IGBN
EWSR1	4.31076e-21	-0.389122	0.524	0.7	1.57778e-16	IMBN/IGBN
TSC22D1	4.48333e-21	-0.460724	0.147	0.293	1.64094e-16	IMBN/IGBN
MAN2B1	4.68419e-21	-0.352978	0.769	0.809	1.71446e-16	IMBN/IGBN
CORO1C	4.76312e-21	-0.286708	0.319	0.516	1.74335e-16	IMBN/IGBN
TRABD	6.2529e-21	-0.295362	0.309	0.514	2.28862e-16	IMBN/IGBN
ALDH1A2	6.60644e-21	-0.325393	0.117	0.262	2.41802e-16	IMBN/IGBN
TPM3	6.81494e-21	-0.322185	0.888	0.931	2.49434e-16	IMBN/IGBN
PLEKHB2	7.02248e-21	-0.326705	0.626	0.771	2.5703e-16	IMBN/IGBN
TMEM256	7.9069e-21	0.312864	0.771	0.684	2.89401e-16	IMBN/IGBN
ARHGEF10L	9.0242e-21	-0.250567	0.14	0.297	3.30295e-16	IMBN/IGBN
LTA4H	1.04416e-20	0.282138	0.615	0.473	3.82174e-16	IMBN/IGBN
LITAF	1.06117e-20	0.288841	0.952	0.889	3.88399e-16	IMBN/IGBN
C12orf76	1.53617e-20	0.268432	0.38	0.229	5.62255e-16	IMBN/IGBN
HIST1H1E	1.5924e-20	0.300255	0.331	0.175	5.82835e-16	IMBN/IGBN
FLOT1	1.64152e-20	0.306128	0.704	0.588	6.00812e-16	IMBN/IGBN
PRDX4	1.71826e-20	-0.354087	0.51	0.654	6.28899e-16	IMBN/IGBN
TMEM87B	1.80896e-20	-0.262872	0.183	0.356	6.62096e-16	IMBN/IGBN
ZNF524	1.99228e-20	0.29033	0.505	0.368	7.29195e-16	IMBN/IGBN
PIP5K1C	2.40416e-20	-0.259268	0.225	0.413	8.79946e-16	IMBN/IGBN
ITGB1BP1	2.73999e-20	-0.344554	0.37	0.552	1.00286e-15	IMBN/IGBN
GPR34	3.22022e-20	-0.384927	0.854	0.89	1.17863e-15	IMBN/IGBN
BOLA3	3.36554e-20	-0.267349	0.248	0.435	1.23182e-15	IMBN/IGBN
LINC01094	3.4027e-20	0.2724	0.457	0.288	1.24542e-15	IMBN/IGBN
SYNCRIP	3.71609e-20	-0.290306	0.393	0.584	1.36012e-15	IMBN/IGBN
S100A8	4.16833e-20	-0.396555	0.067	0.184	1.52565e-15	IMBN/IGBN
OSTM1	4.89582e-20	-0.251262	0.318	0.523	1.79192e-15	IMBN/IGBN
NTAN1	4.99924e-20	0.324016	0.726	0.63	1.82977e-15	IMBN/IGBN
GAPLINC	5.26944e-20	0.305257	0.644	0.525	1.92867e-15	IMBN/IGBN
DRAM1	5.30958e-20	-0.265706	0.276	0.471	1.94336e-15	IMBN/IGBN
DYSF	6.03358e-20	0.303815	0.347	0.193	2.20835e-15	IMBN/IGBN
FCMR	6.2295e-20	0.3405	0.519	0.327	2.28006e-15	IMBN/IGBN
C4orf48	7.47077e-20	-0.31766	0.825	0.886	2.73438e-15	IMBN/IGBN
PRNP	7.92635e-20	0.286922	0.691	0.587	2.90112e-15	IMBN/IGBN
[truncated: 3,983 more rows]
